# Supplementary material for: Constructing regulable supports via non-stoichiometric engineering to stabilize ruthenium nanoparticles for enhanced pH-universal water splitting
Source: Nat Commun. 2024 Mar 29;15:2728. doi: 10.1038/s41467-024-46750-6 (PMC10980754; doi:10.1038/s41467-024-46750-6)
Supplement: Supplementary file 3 — Source Data File [file 41467_2024_46750_MOESM3_ESM.xlsx]

## Sheet: Figure 2
Figure 2f	Ru	Figure 2f	Ti4O7		Figure 2i
0.00538	105.886	0.01154	195.778		10.0026	8.00294
0.01342	112.267	0.02627	199.375		10.0289	4.86122
0.02145	113.799	0.041	201.775		10.0552	14.6084
0.02949	115.845	0.05572	201.126		10.0814	0.35556
0.03752	120.688	0.07045	206.928		10.1077	-6.56394
0.04555	124.298	0.08518	210.519		10.1339	0.29435
0.05359	127.882	0.0999	211.713		10.1602	18.2637
0.06162	129.834	0.11463	212.121		10.1865	7.34424
0.06966	131.164	0.12936	212.311		10.2127	14.4247
0.07769	135.375	0.14408	212.459		10.239	9.50525
0.08573	137.713	0.15881	210.757		10.2652	8.36353
0.09376	140.436	0.17354	207.185		10.2915	4.33292
0.1018	141.463	0.18826	202.714		10.3178	-3.03102
0.10983	141.144	0.20299	201.528		10.344	9.60504
0.11787	140.436	0.21771	194.679		10.3703	17.13
0.1259	139.423	0.23244	191.308		10.3965	19.766
0.13393	140.019	0.24717	186.232		10.4228	17.291
0.14197	139.371	0.26189	181.658		10.4491	18.1493
0.15	136.928	0.27662	178.878		10.4753	8.56312
0.15804	135.158	0.29135	174.533		10.5016	4.53251
0.16607	134.297	0.30607	172.01		10.5279	19.8352
0.17411	131.988	0.3208	169.436		10.5541	21.138
0.18214	128.456	0.33553	175.716		10.5804	6.88513
0.19018	125.242	0.35025	172.774		10.6066	24.6323
0.19821	121.338	0.36498	175.28		10.6329	23.2684
0.20625	115.911	0.37971	181.541		10.6592	6.12665
0.21428	114.026	0.39443	187.375		10.6854	25.4294
0.22232	109.781	0.40916	195.023		10.7117	8.06543
0.23035	104.998	0.42389	193.748		10.7379	14.7015
0.23838	103.127	0.43861	197.242		10.7642	15.5598
0.24642	99.3841	0.45334	202.232		10.7904	21.0847
0.25445	98.9958	0.46807	202.887		10.8167	15.7208
0.26249	99.4419	0.48279	203.762		10.843	4.79442
0.27052	102.434	0.49752	205.74		10.8692	17.2975
0.27856	101.704	0.51224	205.205		10.8955	18.9117
0.28659	106.209	0.52697	200.514		10.9218	19.8592
0.29463	110.362	0.5417	199.04		10.948	14.5845
0.30266	117.489	0.55642	195.745		10.9743	-9.35685
0.3107	122.384	0.57115	192.703		11.0005	6.25735
0.31873	127.478	0.58588	189.248		11.0268	22.5382
0.32677	131.471	0.6006	182.112		11.0531	9.48573
0.3348	136.059	0.61533	176.629		11.0793	13.5444
0.34283	138.306	0.63006	173.149		11.1056	9.38077
0.35087	140.7	0.64478	165.618		11.1318	28.1061
0.3589	141.741	0.65951	163.81		11.1581	24.3869
0.36694	142.624	0.67424	159.929		11.1844	16.0011
0.37497	142.173	0.68896	157.664		11.2106	19.8375
0.38301	140.612	0.70369	158.635		11.2369	22.5628
0.39104	139.552	0.71842	162.331		11.2631	6.17703
0.39908	139.308	0.73314	161.555		11.2894	10.4579
0.40711	136.839	0.74787	161.738		11.3157	22.2943
0.41515	136.942	0.7626	168.513		11.3419	14.1307
0.42318	134.745	0.77732	172.375		11.3682	3.07824
0.43121	130.951	0.79205	180.497		11.3945	5.3591
0.43925	125.406	0.80677	185.295		11.4207	10.0844
0.44728	121.074	0.8215	188.621		11.447	14.143
0.45532	115.771	0.83623	194.715		11.4732	11.0906
0.46335	108.745	0.85095	200.806		11.4995	20.0381
0.47139	101.923	0.86568	205.547		11.5258	7.87449
0.47942	97.227	0.88041	204.087		11.552	26.5998
0.48746	93.3145	0.89513	206.079		11.5783	7.54732
0.49549	96.7938	0.90986	207.947		11.6045	4.71707
0.50353	99.4836	0.92459	201.71		11.6308	24.9979
0.51156	108.074	0.93931	201.345		11.657	17.501
0.5196	113.743	0.95404	198.346		11.6833	11.3374
0.52763	121.651	0.96877	193.556		11.7096	8.06272
0.53566	130.894	0.98349	184.855		11.7358	20.788
0.5437	136.112	0.99822	180.072		11.7621	-0.26446
0.55173	139.879	1.01295	175.01		11.7884	9.34973
0.55977	141.598	1.02767	170.401		11.8146	6.7417
0.5678	143.316	1.0424	161.262		11.8409	3.02256
0.57584	143.657	1.05713	156.891		11.8671	11.9701
0.58387	143.743	1.07185	162.57		11.8934	11.1398
0.59191	142.99	1.08658	157.314		11.9197	22.754
0.59994	142.882	1.1013	157.827		11.9459	24.5904
0.60798	141.778	1.11603	157.063		11.9722	13.3157
0.61601	139.465	1.13076	160.12		11.9984	12.7077
0.62405	138.044	1.14548	161.956		12.0247	18.7663
0.63208	136	1.16021	169.572		12.051	2.82498
0.64011	132.181	1.17494	175.769		12.0772	23.3281
0.64815	128.611	1.18966	182.831		12.1035	12.72
0.65618	123.042	1.20439	185.226		12.1297	9.44533
0.66422	116.909	1.21912	189.244		12.156	16.1706
0.67225	106.891	1.23384	194.183		12.1823	-8.65963
0.68029	99.1568	1.24857	196.738		12.2085	13.399
0.68832	93.1387	1.2633	198.708		12.2348	18.5688
0.69636	88.7673	1.27802	198.074		12.261	23.5163
0.70439	86.9542	1.29275	199.009		12.2873	16.0194
0.71243	90.6983	1.30748	198.424		12.3136	27.8558
0.72046	96.2408	1.3222	197.709		12.3398	21.47
0.72849	106.353	1.33693	192.709		12.3661	19.3064
0.73653	115.223	1.35165	191.529		12.3924	18.9206
0.74456	123.765	1.36638	189.013		12.4186	17.2014
0.7526	128.974	1.38111	187.546		12.4449	5.26006
0.76063	131.397	1.39583	178.236		12.4711	21.0965
0.76867	135.754	1.41056	181.191		12.4974	6.26622
0.7767	137.412	1.42529	175.674		12.5236	13.2137
0.78474	139.147	1.44001	172.243		12.5499	26.8279
0.79277	141.345	1.45474	174.014		12.5762	11.9977
0.80081	142.096	1.46947	175.827		12.6024	23.3896
0.80884	142.209	1.48419	176.461		12.6287	21.0038
0.81688	142.376	1.49892	181.508		12.6549	-1.94607
0.82491	141.915	1.51365	186.991		12.6812	9.75757
0.83294	141.072	1.52837	187.001		12.7075	16.5723
0.84098	139.206	1.5431	196.247		12.7337	-1.27961
0.84901	138.083	1.55783	197.569		12.76	3.31291
0.85705	136.954	1.57255	199.853		12.7863	8.79432
0.86508	134.851	1.58728	204.533		12.8125	0.9424
0.87312	132.583	1.60201	202.384		12.8388	-0.46508
0.88115	127.604	1.61673	197.264		12.865	8.57189
0.88919	122.723	1.63146	197.833		12.8913	14.72
0.89722	120.021	1.64618	194.74		12.9176	16.4236
0.90526	115.384	1.66091	192.653		12.9438	5.90501
0.91329	110.071	1.67564	191.035		12.9701	-1.28025
0.92133	105.617	1.69036	188.699		12.9963	7.97894
0.92936	103.234	1.70509	184.132		13.0226	5.46035
0.93739	103.712	1.71982	181.298		13.0489	14.2751
0.94543	97.9126	1.73454	177.656		13.0751	1.97873
0.95346	97.0273	1.74927	174.473		13.1014	-3.65097
0.9615	95.6209	1.764	173.914		13.1276	13.6082
0.96953	94.0775	1.77872	173.354		13.1539	13.7563
0.97757	93.8054	1.79345	171.369		13.1802	1.45993
0.9856	92.6398	1.80818	171.824		13.2064	-3.50311
0.99364	101.11	1.8229	174.406		13.2327	7.31164
1.00167	108.914	1.83763	175.303		13.259	8.79305
1.00971	118.674	1.85236	180.883		13.2852	3.16335
1.01774	126.482	1.86708	179.604		13.3115	-0.9108
1.02577	134.37	1.88181	181.999		13.3377	8.79283
1.03381	138.612	1.89654	185.828		13.364	-8.83687
1.04184	141.176	1.91126	192.728		13.3902	3.08899
1.04988	142.801	1.92599	196.573		13.4165	-1.65182
1.05791	144.071	1.94071	196.197		13.4428	-6.17041
1.06595	144.473	1.95544	196.688		13.469	15.311
1.07398	144.507	1.97017	196.757		13.4953	4.12574
1.08202	145.478	1.98489	200.447		13.5215	8.71826
1.09005	143.599	1.99962	198.738		13.5478	10.4219
1.09809	142.459	2.01435	197.649		13.5741	9.23664
1.10612	139.036	2.02907	195.892		13.6003	-2.17084
1.11416	136.22	2.0438	194.507		13.6266	-2.24498
1.12219	133.402	2.05853	192.937		13.6529	-2.31913
1.13022	129.351	2.07325	193.437		13.6791	19.8289
1.13826	122.169	2.08798	194.413		13.7054	9.97703
1.14629	115.527	2.10271	193.674		13.7316	-0.76378
1.15433	107.096	2.11743	189.518		13.7579	-1.06015
1.16236	99.2477	2.13216	186.832		13.7842	2.42126
1.1704	91.7858				13.8104	2.12489
1.17843	84.3153				13.8367	14.273
1.18647	81.5991				13.8629	4.42105
1.1945	82.7351				13.8892	-3.43088
1.20254	85.616				13.9155	-5.72724
1.21057	93.5989				13.9417	5.97639
1.21861	102.005				13.968	0.34669
1.22664	112.146				13.9942	-7.06079
1.23467	122.598				14.0205	-12.9127
1.24271	128.999				14.0468	11.902
1.25074	136.952				14.073	11.6057
1.25878	140.959				14.0993	-4.91292
1.26681	143.104				14.1256	-10.0982
1.27485	144.428				14.1518	5.82768
1.28288	144.701				14.1781	7.08686
1.29092	143.296				14.2043	8.7905
1.29895	142.164				14.2306	3.1608
1.30699	140.82				14.2569	5.75332
1.31502	138.833				14.2831	5.45695
1.32305	136.382				14.3094	-1.50608
1.33109	133.338				14.3356	5.97533
1.33912	129.109				14.3619	-2.76548
1.34716	123.115				14.3881	2.4937
1.35519	116.807				14.4144	-0.91377
1.36323	111.181				14.4407	3.45653
1.37126	103.375				14.4669	-1.28429
1.3793	101.121				14.4932	8.86379
1.38733	92.568				14.5195	1.23409
1.39537	86.4307				14.5457	6.04884
1.4034	87.2153				14.572	-0.9142
1.41144	85.7518				14.5982	8.12277
1.41947	88.3452				14.6245	5.15973
1.4275	91.1991				14.6508	1.30781
1.43554	93.9418				14.677	17.9003
1.44357	97.4641				14.7033	12.7151
1.45161	101.481				14.7295	7.08538
1.45964	107.351				14.7558	0.78901
1.46768	112.722				14.7821	11.6037
1.47571	117.899				14.8083	5.08516
1.48375	122.162				14.8346	4.56657
1.49178	124.38				14.8608	1.88369
1.49982	129.689				14.8871	5.27948
1.50785	132.76				14.9134	-1.54695
1.51589	132.835				14.9396	8.51551
1.52392	135.808				14.9659	4.35574
1.53195	137.283				14.9922	6.19598
1.53999	138.896				15.0184	5.14732
1.54802	139.667				15.0447	5.87645
1.55606	140.126				15.0709	-1.17221
1.56409	140.523				15.0972	8.00136
1.57213	141.384				15.1235	4.73049
1.58016	139.568				15.1497	6.12628
1.5882	137.58				15.176	1.29985
1.59623	136.122				15.2022	1.58453
1.60427	135.001				15.2285	8.98032
1.6123	132.117				15.2547	2.15389
1.62033	128.453				15.281	-6.00588
1.62837	124.22				15.3073	-2.83231
1.6364	119.3				15.3335	10.3413
1.64444	114.07				15.3598	-2.48517
1.65247	110.948				15.386	-3.31161
1.66051	104.908				15.4123	-9.02693
1.66854	99.9451				15.4386	10.8133
1.67658	90.6621				15.4648	-4.90201
1.68461	86.9972				15.4911	-5.06178
1.69265	82.2079				15.5174	11.6674
1.70068	84.5519				15.5436	2.61869
1.70872	85.6615				15.5699	2.01449
1.71675	91.4725				15.5961	-9.03417
1.72478	101.034				15.6224	4.36162
1.73282	109.492				15.6487	2.42408
1.74085	118.976				15.6749	1.59765
1.74889	125.349				15.7012	-14.5621
1.75692	131.383				15.7274	-5.61077
1.76496	135.83				15.7537	-4.65942
1.77299	140.041				15.78	-3.04141
1.78103	142.289				15.8062	0.79882
1.78906	143.16				15.8325	2.41684
1.7971	142.992				15.8587	-2.18737
1.80513	142.765				15.885	11.6529
1.81317	141.359				15.9113	-6.5069
1.8212	138.806				15.9375	0
1.82923	136.687				15.9638	0.31336
1.83727	130.811				15.9901	-8.03995
1.8453	124.356				16.0163	-6.61548
1.85334	116.57				16.0426	-3.191
1.86137	108.537				16.0688	1.5668
1.86941	101.531				16.0951	-0.34206
1.87744	93.3784				16.1213	8.86019
1.88548	83.4964				16.1476	0.06244
1.89351	78.0417				16.1739	-1.17976
1.90155	71.7509				16.2001	-11.9775
1.90958	72.56				16.2264	-19.6641
1.91761	79.5894				16.2526	-16.2397
1.92565	89.7847				16.2789	-6.37076
1.93368	99.7417				16.3052	-2.27962
1.94172	112.623				16.3314	-5.96626
1.94975	123.83				16.3577	-8.54179
1.95779	131.252				16.384	1.1049
1.96582	135.237				16.4102	-15.9151
1.97386	140.082				16.4365	-7.82393
1.98189	142.634				16.4627	-7.06613
1.98993	142.992				16.489	3.46945
1.99796	143.739				16.5153	-0.43941
2.006	142.404				16.5415	-9.90383
2.01403	141.578				16.5678	-9.14602
2.02206	139.472				16.594	-2.61044
2.0301	135.099				16.6203	9.03625
2.03813	130.666				16.6466	-18.4282
2.04617	126.483				16.6728	6.55186
2.0542	120.695				16.6991	-5.57922
2.06224	114.017				16.7253	-10.1547
2.07027	107.906				16.7516	9.49194
2.07831	100.941				16.7779	-2.63914
2.08634	92.1827				16.8041	-8.77023
2.09438	86.4578				16.8304	6.2098
2.10241	84.1126				16.8566	-7.25462
2.11045	82.9594				16.8829	3.05874
2.11848	81.1561				16.9092	-7.29456
2.12651	80.3967				16.9354	-9.87009
2.13455	84.6643				16.9617	-7.55673
2.14258	87.2055				16.988	-17.4656
2.15062	93.3489				17.0142	4.40332
2.15865	100.014				17.0405	-6.39443
2.16669	106.497				17.0667	-4.52551
2.17472	112.365				17.093	-24.6566
2.18276	118.874				17.1193	6.54565
2.19079	121.213				17.1455	-10.4743
2.19883	127.493				17.1718	-1.71652
2.20686	131.202				17.198	-8.95871
2.21489	135.391				17.2243	-20.6454
2.22293	137.665				17.2506	10.5569
2.23096	141.493				17.2768	-3.12974
2.239	140.969				17.3031	-0.37194
2.24703	140.876				17.3293	0.60809
2.25507	139.587				17.3556	-5.74522
2.2631	138.02				17.3819	-12.543
2.27114	137.597				17.4081	-10.2296
2.27917	136.225				17.4344	-1.02736
2.28721	131.809				17.4606	3.50822
2.29524	127.574				17.4869	12.4883
2.30328	122.17				17.5132	-7.86506
2.31131	116.136				17.5394	1.78164
2.31934	111.351				17.5657	5.36012
2.32738	103.822				17.5919	-9.3786
2.33541	94.3061				17.6182	-3.45066
2.34345	88.441				17.6445	-14.1894
2.35148	85.028				17.6707	-4.70588
					17.697	-3.22238
					17.7232	-5.73888
					17.7495	-3.36649
					17.7758	4.78368
					17.802	-5.06615
					17.8283	-3.80487
					17.8545	-10.5436
					17.8808	3.38435
					17.9071	-19.7988
					17.9333	-8.75976
					17.9596	4.50152
					17.9858	-7.79276
					18.0121	7.2463
					18.0384	-7.71465
					18.0646	1.10219
					18.0909	-2.08098
					18.1171	9.62475
					18.1434	0.44158
					18.1697	-8.51936
					18.1959	-1.48031
					18.2222	-0.44125
					18.2485	-5.4022
					18.2747	3.19242
					18.301	-5.32408
					18.3272	5.71497
					18.3535	7.86514
					18.3798	12.682
					18.406	18.3877
					18.4323	-4.57325
					18.4585	-12.4231
					18.4848	3.06042
					18.5111	-9.6783
					18.5373	-4.41702
					18.5636	-2.48908
					18.5898	-1.00558
					18.6161	5.81126
					18.6424	-1.59413
					18.6686	-7.44396
					18.6949	0.03954
					18.7212	0.63415
					18.7474	-1.88235
					18.7737	-6.39885
					18.7999	5.30687
					18.8262	-7.87629
					18.8525	6.4961
					18.8787	5.09071
					18.905	6.35199
					18.9312	-9.49785
					18.9575	11.319
					18.9838	-1.19751
					19.01	-5.04734
					19.0363	-8.67496
					19.0625	-5.19145
					19.0888	6.29205
					19.1151	3.12003
					19.1413	5.94557
					19.1676	18.9933
					19.1938	-1.29226
					19.2201	14.6444
					19.2464	14.581
					19.2726	-2.81566
					19.2989	22.0099
					19.3251	1.94652
					19.3514	-5.22794
					19.3777	-16.4024
					19.4039	16.2009
					19.4302	-14.9736
					19.4564	-5.70359
					19.4827	6.6775
					19.509	20.3919
					19.5352	22.9952
					19.5615	15.8208
					19.5877	-4.24259
					19.614	16.3607
					19.6403	12.7418
					19.6665	15.5673
					19.6928	15.0595
					19.719	5.66286
					19.7453	-0.4005
					19.7716	11.0917
					19.7978	-4.08277
					19.8241	-5.47945
					19.8503	21.5683
					19.8766	7.94939
					19.9029	-4.11396
					19.9291	14.0449
					19.9554	6.87044
					19.9816	14.1404
					20.0079	14.0771
					20.0342	19.1248
					20.0604	7.06146
					20.0867	-1.22412
					20.113	-2.39859
					20.1392	30.6492
					20.1655	18.808
					20.1917	18.9669
					20.218	5.57021
					20.2443	13.0624
					20.2705	-2.7336
					20.2968	9.57454
					20.323	3.88269
					20.3493	8.41306
					20.3756	12.499
					20.4018	11.9182
					20.4281	28.2264
					20.4543	14.0901
					20.4806	15.0649
					20.5069	30.2619
					20.5331	36.5701
					20.5594	50.8782
					20.5857	35.6308
					20.6119	50.3834
					20.6382	70.9138
					20.6644	31.8886
					20.6907	41.3078
					20.717	29.8382
					20.7432	25.9241
					20.7695	17.3434
					20.7957	11.2071
					20.822	22.1819
					20.8483	20.2678
					20.8745	5.24264
					20.9008	14.4397
					20.927	-3.69662
					20.9533	-4.49958
					20.9795	10.9197
					21.0058	10.3389
					21.0321	25.3137
					21.0583	12.0663
					21.0846	4.37448
					21.1109	16.6826
					21.1371	5.87966
					21.1634	10.41
					21.1896	13.6071
					21.2159	3.91521
					21.2422	16.4456
					21.2684	16.9759
					21.2947	-6.71591
					21.3209	7.81446
					21.3472	-2.09962
					21.3735	3.31964
					21.3997	5.40556
					21.426	-1.3974
					21.4522	-0.64481
					21.4785	-7.22555
					21.5048	-6.47296
					21.531	-6.60926
					21.5573	-9.19
					21.5835	-8.86718
					21.6098	2.65777
					21.6361	4.84938
					21.6623	-5.62567
					21.6886	4.34372
					21.7148	-6.798
					21.7411	-1.27305
					21.7674	-1.7481
					21.7936	-18.4454
					21.8199	6.63513
					21.8462	2.60452
					21.8724	-6.5372
					21.8987	11.4322
					21.9249	-0.59841
					21.9512	-0.62902
					21.9775	8.22926
					22.0037	-19.1347
					22.03	0.39027
					22.0562	-5.64033
					22.0825	-17.6709
					22.1088	4.7429
					22.135	-6.84327
					22.1613	-11.5405
					22.1875	7.31774
					22.2138	-3.60176
					22.2401	-24.7435
					22.2663	-10.1074
					22.2926	2.0842
					22.3188	-1.27974
					22.3451	-2.64368
					22.3714	6.43682
					22.3976	-16.4827
					22.4239	12.1534
					22.4502	-7.43278
					22.4764	-12.7967
					22.5027	6.28379
					22.5289	-1.5246
					22.5552	-4.66632
					22.5815	-14.5231
					22.6077	14.3797
					22.634	5.06028
					22.6602	-6.92583
					22.6865	5.08807
					22.7127	3.76862
					22.739	-0.43971
					22.7653	11.7964
					22.7915	1.14363
					22.8178	-8.84247
					22.844	5.17142
					22.8703	0.0742
					22.8966	6.08809
					22.9228	-3.6758
					22.9491	9.22699
					22.9754	-7.20357
					23.0016	1.47699
					23.0279	-4.73134
					23.0541	6.83811
					23.0804	-6.48133
					23.1067	-2.68966
					23.1329	-9.56466
					23.1592	2.67145
					23.1854	5.35201
					23.2117	3.58813
					23.238	-5.06465
					23.2642	-11.7174
					23.2905	-4.3702
					23.3167	20.3104
					23.343	7.43536
					23.3693	11.4493
					23.3955	11.0187
					23.4218	-0.52296
					23.448	14.1576
					23.4743	-4.05073
					23.5006	5.96316
					23.5268	2.4215
					23.5531	11.7687
					23.5794	-5.10627
					23.6056	8.6854
					23.6319	3.8104
					23.6581	-18.6201
					23.6844	3.83818
					23.7107	2.29652
					23.7369	5.42152
					23.7632	9.87986
					23.7894	6.78264
					23.8157	3.90764
					23.842	0.5882
					23.8682	0.82432
					23.8945	0.17154
					23.9207	1.74099
					23.947	8.19932
					23.9733	9.10211
					23.9995	-2.884
					24.0258	-8.42567
					24.052	9.366
					24.0783	1.82434
					24.1046	18.0604
					24.1308	-2.3701
					24.1571	15.866
					24.1833	12.5466
					24.2096	13.0049
					24.2359	9.24102
					24.2621	11.6994
					24.2884	15.2325
					24.3147	5.94484
					24.3409	16.2128
					24.3672	9.59186
					24.3934	20.082
					24.4197	15.2389
					24.4459	8.61793
					24.4722	4.44144
					24.4985	6.04272
					24.5247	1.42179
					24.551	1.91196
					24.5772	-4.9312
					24.6035	8.44786
					24.6298	16.0492
					24.656	9.20599
					24.6823	7.69616
					24.7085	-0.25811
					24.7348	9.5654
					24.7611	4.72224
					24.7873	11.8791
					24.8136	20.3693
					24.8399	15.9705
					24.8661	4.46071
					24.8924	12.7287
					24.9186	11.8855
					24.9449	10.5979
					24.9712	-0.46749
					24.9974	7.1338
					25.0237	16.5129
					25.0499	6.11415
					25.0762	-0.50679
					25.1025	24.4278
					25.1287	15.5847
					25.155	1.85262
					25.1812	1.4539
					25.2075	-1.38926
					25.2338	11.9898
					25.26	4.47998
					25.2863	12.7479
					25.3126	3.90477
					25.3388	8.17272
					25.3651	3.32956
					25.3913	10.4864
					25.4176	6.97657
					25.4439	1.08743
					25.4701	5.22453
					25.4964	10.0283
					25.5226	12.3876
					25.5489	12.7469
					25.5752	13.7729
					25.6014	12.3544
					25.6277	5.82488
					25.6539	-3.37136
					25.6802	8.76574
					25.7065	12.2362
					25.7327	7.7066
					25.759	14.7326
					25.7852	-4.01921
					25.8115	15.0068
					25.8378	13.1439
					25.864	20.1699
					25.8903	-0.35972
					25.9165	18.444
					25.9428	5.02558
					25.9691	18.7182
					25.9953	24.1887
					26.0216	11.2147
					26.0478	14.4629
					26.0741	24.3777
					26.1004	43.4037
					26.1266	63.9853
					26.1529	71.6779
					26.1791	102.704
					26.2054	94.1743
					26.2317	90.7559
					26.2579	75.7818
					26.2842	71.6967
					26.3104	47.1671
					26.3367	48.8598
					26.363	44.7747
					26.3892	29.134
					26.4155	31.0489
					26.4417	11.6304
					26.468	24.2119
					26.4943	11.4602
					26.5205	11.375
					26.5468	22.6232
					26.573	19.2048
					26.5993	18.2308
					26.6256	12.5901
					26.6518	-1.71728
					26.6781	12.642
					26.7044	18.3347
					26.7306	17.3607
					26.7569	10.1644
					26.7831	9.63487
					26.8094	16.8831
					26.8357	13.6868
					26.8619	9.15726
					26.8882	22.8499
					26.9144	11.6537
					26.9407	-2.87589
					26.967	21.7056
					26.9932	6.73163
					27.0195	13.7576
					27.0457	5.00582
					27.072	7.80958
					27.0983	-0.0192
					27.1245	4.8089
					27.1508	6.97034
					27.1771	16.0207
					27.2033	11.071
					27.2296	15.8991
					27.2558	7.83829
					27.2821	23.3331
					27.3084	11.2723
					27.3346	17.6559
					27.3609	13.1507
					27.3871	5.75656
					27.4134	18.5847
					27.4397	12.9683
					27.4659	6.90753
					27.4922	11.069
					27.5184	13.2304
					27.5447	8.28072
					27.571	7.33104
					27.5972	11.4925
					27.6235	3.87612
					27.6497	15.3709
					27.676	20.8657
					27.7023	18.8049
					27.7285	6.9663
					27.7548	11.3499
					27.781	18.4003
					27.8073	13.0061
					27.8336	7.61203
					27.8598	12.2179
					27.8861	9.49045
					27.9123	15.4297
					27.9386	10.2578
					27.9649	6.64142
					27.9911	5.69174
					28.0174	9.85317
					28.0436	1.57016
					28.0699	18.3983
					28.0962	-6.99587
					28.1224	-0.83443
					28.1487	-0.45078
					28.1749	12.8218
					28.2012	3.42764
					28.2275	8.92241
					28.2537	1.52829
					28.28	15.023
					28.3062	8.2956
					28.3325	-1.09853
					28.3588	3.95179
					28.385	6.55767
					28.4113	14.7191
					28.4376	18.6583
					28.4638	9.70864
					28.4901	12.5367
					28.5163	16.0315
					28.5426	24.8596
					28.5689	11.2433
					28.5951	24.5158
					28.6214	8.67723
					28.6476	17.2831
					28.6739	7.0001
					28.7002	1.16153
					28.7264	10.8785
					28.7527	19.7066
					28.7789	15.6458
					28.8052	14.4739
					28.8315	0.63536
					28.8577	15.4635
					28.884	15.1805
					28.9102	16.0085
					28.9365	27.9478
					28.9628	6.77586
					28.989	12.0484
					29.0153	8.20983
					29.0416	12.3713
					29.0678	6.5327
					29.0941	8.91635
					29.1203	6.41112
					29.1466	14.3503
					29.1729	-0.59935
					29.1991	19.3399
					29.2254	13.7235
					29.2516	16.5516
					29.2779	21.3797
					29.3041	21.7634
					29.3304	43.2581
					29.3567	51.1974
					29.3829	58.6921
					29.4092	62.8535
					29.4355	70.3483
					29.4617	57.8431
					29.488	52.449
					29.5142	38.6104
					29.5405	33.4385
					29.5668	26.9333
					29.593	21.3169
					29.6193	14.8117
					29.6455	17.6398
					29.6718	18.4679
					29.6981	11.0738
					29.7243	9.67963
					29.7506	8.2855
					29.7768	0.22471
					29.8031	2.16393
					29.8294	8.54758
					29.8556	15.5979
					29.8819	7.53711
					29.9081	4.58743
					29.9344	4.74887
					29.9607	4.68808
					29.9869	17.9606
					30.0132	5.89983
					30.0394	12.6293
					30.0657	11.0212
					30.092	6.3019
					30.1182	5.13818
					30.1445	8.19669
					30.1708	6.14408
					30.197	5.20259
					30.2233	6.92776
					30.2495	8.65293
					30.2758	4.15588
					30.3021	8.32549
					30.3283	9.60622
					30.3546	6.22028
					30.3808	10.6121
					30.4071	10.5595
					30.4334	6.72913
					30.4596	18.8987
					30.4859	20.4017
					30.5121	19.6824
					30.5384	35.852
					30.5647	20.4661
					30.5909	29.3024
					30.6172	27.472
					30.6434	19.1972
					30.6697	6.25567
					30.696	21.092
					30.7222	17.706
					30.7485	8.98674
					30.7747	9.6008
					30.801	6.88153
					30.8273	3.27337
					30.8535	8.99854
					30.8798	6.50149
					30.9061	9.33777
					30.9323	1.50738
					30.9586	-1.87856
					30.9848	5.84662
					31.0111	15.1273
					31.0373	3.29696
					31.0636	10.3555
					31.0899	2.30286
					31.1161	4.6947
					31.1424	1.7532
					31.1686	1.70059
					31.1949	0.31465
					31.2212	0.26205
					31.2474	1.54277
					31.2737	12.1568
					31.3	12.1042
					31.3262	11.6072
					31.3525	13.999
					31.3787	15.502
					31.405	22.3382
					31.4313	32.9523
					31.4575	32.0108
					31.4838	44.6249
					31.51	65.0167
					31.5363	78.5197
					31.5626	87.5782
					31.5888	102.414
					31.6151	95.4729
					31.6413	84.7537
					31.6676	76.9233
					31.6939	66.8707
					31.7201	70.3736
					31.7464	65.8766
					31.7726	61.6018
					31.7989	64.6603
					31.8252	57.2743
					31.8514	43.4439
					31.8777	31.1691
					31.9039	20.6721
					31.9302	27.9528
					31.9565	13.9002
					31.9827	11.1809
					32.009	14.0172
					32.0352	7.74236
					32.0615	8.1342
					32.0878	9.41493
					32.114	7.58454
					32.1403	1.97638
					32.1666	4.81266
					32.1928	14.7601
					32.2191	-0.18144
					32.2453	9.54373
					32.2716	-2.28665
					32.2979	0.77185
					32.3241	13.3859
					32.3504	9.55553
					32.3766	1.2807
					32.4029	15.4503
					32.4292	18.2866
					32.4554	10.6784
					32.4817	15.5147
					32.5079	6.9654
					32.5342	3.72899
					32.5605	8.49258
					32.5867	5.47839
					32.613	9.35309
					32.6392	6.11668
					32.6655	3.99138
					32.6918	8.08831
					32.718	2.40745
					32.7443	-1.49563
					32.7706	-2.06537
					32.7968	6.25378
					32.8231	15.4618
					32.8493	5.11429
					32.8756	12.7668
					32.9019	4.41925
					32.9281	6.73839
					32.9544	3.05754
					32.9806	4.4878
					33.0069	5.91805
					33.0331	12.4594
					33.0594	8.55634
					33.0857	5.9866
					33.1119	5.8613
					33.1382	4.84711
					33.1645	4.94404
					33.1907	0.81874
					33.217	3.36011
					33.2432	6.79036
					33.2695	4.66506
					33.2958	2.76199
					33.322	5.52558
					33.3483	12.0669
					33.3745	6.38609
					33.4008	-1.29476
					33.4271	5.2466
					33.4533	3.1213
					33.4796	12.3293
					33.5058	-4.68485
					33.5321	6.74541
					33.5584	3.06455
					33.5846	5.3837
					33.6109	8.59173
					33.6371	1.35532
					33.6634	-1.65886
					33.6897	8.66028
					33.7159	4.09054
					33.7422	9.26307
					33.7685	5.76258
					33.7947	19.3732
					33.821	37.8727
					33.8472	41.2611
					33.8735	49.3162
					33.8997	61.5935
					33.926	46.5374
					33.9523	60.3703
					33.9785	45.092
					34.0048	38.2582
					34.0311	33.4244
					34.0573	15.9239
					34.0836	18.6456
					34.1098	3.36738
					34.1361	7.8669
					34.1624	10.3664
					34.1886	7.08815
					34.2149	8.921
					34.2411	21.6427
					34.2674	3.92003
					34.2937	11.7529
					34.3199	11.3635
					34.3462	12.3075
					34.3724	4.36253
					34.3987	6.63982
					34.425	4.69489
					34.4512	7.86107
					34.4775	7.02725
					34.5037	5.97121
					34.53	-2.64038
					34.5563	0.30358
					34.5825	0.80309
					34.6088	1.74705
					34.635	-0.64233
					34.6613	3.41274
					34.6876	-2.30996
					34.7138	5.74511
					34.7401	-2.19982
					34.7664	2.07747
					34.7926	-5.20079
					34.8189	3.96539
					34.8451	6.68712
					34.8714	-2.81336
					34.8976	2.79726
					34.9239	-2.03655
					34.9502	6.9074
					34.9764	-1.92641
					35.0027	5.01754
					35.029	7.07261
					35.0552	1.57213
					35.0815	6.73831
					35.1077	8.79338
					35.134	4.62623
					35.1603	15.1257
					35.1865	5.84748
					35.2128	9.4581
					35.239	14.1798
					35.2653	18.4571
					35.2916	21.8455
					35.3178	32.1228
					35.3441	42.8446
					35.3703	49.5663
					35.3966	58.7325
					35.4229	55.232
					35.4491	57.5093
					35.4754	50.231
					35.5016	32.0639
					35.5279	31.8967
					35.5542	16.6185
					35.5804	24.8957
					35.6067	10.2842
					35.633	22.5615
					35.6592	14.1721
					35.6855	9.56048
					35.7117	5.61555
					35.738	5.00395
					35.7642	2.39235
					35.7905	5.55854
					35.8168	9.16916
					35.843	4.77979
					35.8693	9.94597
					35.8956	9.77882
					35.9218	12.0561
					35.9481	19.6667
					35.9743	14.8329
					36.0006	20.6658
					36.0269	32.9431
					36.0531	38.7759
					36.0794	43.0532
					36.1056	46.6638
					36.1319	34.2745
					36.1582	38.9962
					36.1844	26.6068
					36.2107	21.1063
					36.2369	14.4947
					36.2632	11.4387
					36.2895	1.9382
					36.3157	3.77105
					36.342	3.15945
					36.3683	7.88119
					36.3945	4.82515
					36.4208	-7.78645
					36.447	-2.16815
					36.4733	3.45295
					36.4995	0.85182
					36.5258	-1.52708
					36.5521	1.64957
					36.5783	7.27067
					36.6046	0.2251
					36.6309	-0.82047
					36.6571	5.24508
					36.6834	5.31062
					36.7096	-2.84606
					36.7359	3.66393
					36.7621	11.0628
					36.7884	6.46168
					36.8147	3.63833
					36.8409	15.2594
					36.8672	20.6583
					36.8935	16.0572
					36.9197	25.2338
					36.946	35.966
					36.9722	26.0316
					36.9985	29.6527
					37.0248	29.2738
					37.051	21.1171
					37.0773	19.8493
					37.1035	16.1371
					37.1298	2.86928
					37.1561	12.9348
					37.1823	9.22259
					37.2086	0.39924
					37.2348	12.2426
					37.2611	-0.58078
					37.2874	3.04032
					37.3136	8.88364
					37.3399	4.28251
					37.3661	9.01472
					37.3924	5.30249
					37.4187	7.36803
					37.4449	10.1002
					37.4712	7.94356
					37.4975	7.12021
					37.5237	3.6302
					37.55	12.1402
					37.5762	12.4279
					37.6025	2.49349
					37.6287	15.6701
					37.655	11.9579
					37.6813	15.579
					37.7075	18.089
					37.7338	14.599
					37.7601	16.8867
					37.7863	11.619
					37.8126	31.4623
					37.8388	22.4167
					37.8651	27.3711
					37.8914	26.3256
					37.9176	32.3911
					37.9439	34.4567
					37.9701	28.9666
					37.9964	40.3655
					38.0227	32.4311
					38.0489	48.7188
					38.0752	47.0066
					38.1014	49.961
					38.1277	50.2488
					38.154	69.8699
					38.1802	48.1576
					38.2065	54.8899
					38.2328	47.1776
					38.259	46.3543
					38.2853	63.3087
					38.3115	52.9298
					38.3378	42.9954
					38.364	42.8387
					38.3903	44.2375
					38.4166	43.4142
					38.4428	40.8131
					38.4691	36.4342
					38.4954	41.1664
					38.5216	35.2319
					38.5479	24.4086
					38.5741	30.0297
					38.6004	29.6508
					38.6266	35.9385
					38.6529	23.1152
					38.6792	26.0696
					38.7054	28.1352
					38.7317	38.8674
					38.758	26.9329
					38.7842	36.3318
					38.8105	23.064
					38.8367	20.0184
					38.863	17.4173
					38.8893	25.2606
					38.9155	16.8817
					38.9418	18.9473
					38.968	15.0128
					38.9943	16.8561
					39.0206	15.5883
					39.0468	8.54277
					39.0731	11.275
					39.0993	9.34052
					39.1256	11.6283
					39.1519	8.13827
					39.1781	5.98159
					39.2044	6.93602
					39.2306	10.1127
					39.2569	3.73378
					39.2832	3.5771
					39.3094	6.75375
					39.3357	7.48596
					39.362	4.44039
					39.3882	0.50593
					39.4145	7.68259
					39.4407	7.30368
					39.467	7.59145
					39.4933	0.54588
					39.5195	3.94476
					39.5458	2.45474
					39.572	0.07584
					39.5983	-1.19195
					39.6246	-2.0153
					39.6508	3.82802
					39.6771	-4.99532
					39.7033	1.95911
					39.7296	5.80243
					39.7559	-0.7987
					39.7821	-4.51093
					39.8084	-1.77872
					39.8346	8.0646
					39.8609	9.24125
					39.8872	0.64013
					39.9134	4.039
					39.9397	4.10455
					39.9659	9.94787
					39.9922	-0.43104
					40.0185	8.5234
					40.0447	14.3667
					40.071	9.98781
					40.0973	15.6089
					40.1235	10.5633
					40.1498	14.8511
					40.176	16.9167
					40.2023	32.3155
					40.2285	32.6033
					40.2548	30.2244
					40.2811	43.8455
					40.3073	33.6888
					40.3336	49.0877
					40.3599	52.7088
					40.3861	49.441
					40.4124	37.2843
					40.4386	49.5721
					40.4649	47.6376
					40.4911	43.7032
					40.5174	49.5465
					40.5437	28.0565
					40.5699	28.7887
					40.5962	19.9653
					40.6225	24.2531
					40.6487	10.3186
					40.675	9.49529
					40.7012	22.2275
					40.7275	14.9597
					40.7538	17.2475
					40.78	20.4241
					40.8063	18.7119
					40.8325	19.8885
					40.8588	11.0652
					40.8851	30.2418
					40.9113	28.0852
					40.9376	24.5952
					40.9638	28.6607
					40.9901	29.3929
					41.0164	35.4584
					41.0426	27.7462
					41.0689	29.5895
					41.0951	30.3218
					41.1214	26.6095
					41.1477	31.1195
					41.1739	19.185
					41.2002	22.8061
					41.2264	20.6495
					41.2527	23.8261
					41.279	29.0028
					41.3052	21.0683
					41.3315	27.8005
					41.3578	24.9772
					41.384	22.5983
					41.4103	27.3305
					41.4365	36.2849
					41.4628	32.1282
					41.4891	44.1938
					41.5153	28.7038
					41.5416	35.8804
					41.5678	33.0571
					41.5941	46.9004
					41.6204	43.6326
					41.6466	45.0315
					41.6729	51.7637
					41.6991	52.4959
					41.7254	59.0059
					41.7517	66.8492
					41.7779	70.0259
					41.8042	80.3136
					41.8304	73.4903
					41.8567	77.3336
					41.883	86.288
					41.9092	84.798
					41.9355	81.9747
					41.9618	80.0402
					41.988	71.8835
					42.0143	76.838
					42.0405	97.5702
					42.0668	92.969
					42.093	75.9235
					42.1193	83.7668
					42.1456	88.499
					42.1718	74.7868
					42.1981	81.2968
					42.2244	65.3623
					42.2506	66.7612
					42.2769	73.0489
					42.3031	62.67
					42.3294	57.6245
					42.3556	61.4678
					42.3819	56.4222
					42.4082	49.3766
					42.4344	55.6644
					42.4607	50.3966
					42.487	63.5733
					42.5132	45.1944
					42.5395	48.371
					42.5657	55.9921
					42.592	60.7243
					42.6183	67.901
					42.6445	66.1887
					42.6708	62.2543
					42.697	63.2087
					42.7233	49.052
					42.7496	59.7843
					42.7758	54.072
					42.8021	55.0264
					42.8283	57.9809
					42.8546	58.7131
					42.8809	53.4453
					42.9071	48.1775
					42.9334	51.7986
					42.9597	63.1975
					42.9859	52.8186
					43.0122	59.3286
					43.0384	47.1719
					43.0647	61.6819
					43.0909	61.9696
					43.1172	66.9241
					43.1435	86.1007
					43.1697	75.7218
					43.196	75.7874
					43.2223	74.5196
					43.2485	90.8073
					43.2748	80.2062
					43.301	103.161
					43.3273	97.6706
					43.3536	102.625
					43.3798	126.913
					43.4061	114.312
					43.4323	125.488
					43.4586	138.221
					43.4849	144.508
					43.5111	143.463
					43.5374	135.751
					43.5636	157.149
					43.5899	173.437
					43.6162	180.836
					43.6424	174.235
					43.6687	191.412
					43.6949	193.477
					43.7212	186.209
					43.7475	198.942
					43.7737	202.118
					43.8	215.962
					43.8263	217.36
					43.8525	210.315
					43.8788	219.714
					43.905	211.335
					43.9313	207.178
					43.9575	187.688
					43.9838	198.865
					44.0101	186.486
					44.0363	169.885
					44.0626	176.617
					44.0889	171.127
					44.1151	146.081
					44.1414	144.369
					44.1676	147.546
					44.1939	142.722
					44.2201	132.121
					44.2464	122.187
					44.2727	113.141
					44.2989	101.207
					44.3252	104.161
					44.3515	99.7823
					44.3777	90.959
					44.404	91.2468
					44.4302	90.8679
					44.4565	86.2667
					44.4828	75.2212
					44.509	74.1756
					44.5353	64.6856
					44.5615	67.8622
					44.5878	53.2611
					44.6141	51.7711
					44.6403	56.0589
					44.6666	55.0133
					44.6928	47.0788
					44.7191	42.6999
					44.7454	43.2099
					44.7716	45.7199
					44.7979	39.1188
					44.8242	42.5177
					44.8504	26.1388
					44.8767	36.871
					44.9029	25.8254
					44.9292	33.002
					44.9554	27.0676
					44.9817	26.022
					45.008	26.0876
					45.0342	26.8198
					45.0605	28.4409
					45.0868	18.9509
					45.113	29.2386
					45.1393	27.7486
					45.1655	19.1475
					45.1918	26.3241
					45.2181	29.723
					45.2443	26.233
					45.2706	24.9652
					45.2968	25.4752
					45.3231	19.5407
					45.3494	31.6063
					45.3756	26.7829
					45.4019	11.0707
					45.4281	23.5807
					45.4544	22.9796
					45.4807	23.934
					45.5069	8.66621
					45.5332	18.7318
					45.5594	16.1306
					45.5857	16.1962
					45.612	12.4839
					45.6382	15.6606
					45.6645	12.1706
					45.6908	13.7917
					45.717	14.7461
					45.7433	19.4783
					45.7695	13.7661
					45.7958	14.7205
					45.822	12.786
					45.8483	24.1849
					45.8746	17.1394
					45.9008	9.87156
					45.9271	14.6038
					45.9534	12.0026
					45.9796	19.4015
					46.0059	12.5782
					46.0321	10.6437
					46.0584	6.93149
					46.0847	10.3304
					46.1109	10.8404
					46.1372	4.017
					46.1634	8.30477
					46.1897	1.48142
					46.216	7.54696
					46.2422	9.6125
					46.2685	8.34471
					46.2947	11.5214
					46.321	9.14247
					46.3473	7.20801
					46.3735	-0.72645
					46.3998	4.4502
					46.426	14.738
					46.4523	10.1186
					46.4786	8.37101
					46.5048	5.51233
					46.5311	9.98698
					46.5573	6.90607
					46.5836	6.26961
					46.6099	15.1887
					46.6361	5.44114
					46.6624	5.47134
					46.6887	3.72377
					46.7149	7.30953
					46.7412	6.67307
					46.7674	-0.40783
					46.7937	2.51126
					46.8199	7.43036
					46.8462	-0.98388
					46.8725	8.37966
					46.8987	-0.70125
					46.925	8.21785
					46.9513	7.80361
					46.9775	12.7227
					47.0038	7.86402
					47.03	15.672
					47.0563	20.5911
					47.0826	20.6213
					47.1088	8.20707
					47.1351	16.2373
					47.1613	21.6008
					47.1876	17.4088
					47.2139	17.8834
					47.2401	15.247
					47.2664	8.61052
					47.2926	5.3074
					47.3189	12.6709
					47.3452	10.4789
					47.3714	9.17579
					47.3977	6.53933
					47.4239	7.68065
					47.4502	3.04419
					47.4765	0.85217
					47.5027	7.54904
					47.529	8.0237
					47.5553	3.60946
					47.5815	-3.91589
					47.6078	5.66987
					47.634	-4.96659
					47.6603	1.9525
					47.6865	1.09382
					47.7128	13.3462
					47.7391	7.37645
					47.7653	-2.37112
					47.7916	5.21464
					47.8178	2.80041
					47.8441	1.49728
					47.8704	2.6386
					47.8966	-3.77564
					47.9229	0.69901
					47.9492	3.17366
					47.9754	3.20386
					48.0017	5.67851
					48.0279	3.26428
					48.0542	-2.03885
					48.0805	0.88024
					48.1067	0.68823
					48.133	-5.05934
					48.1592	0.74864
					48.1855	5.44551
					48.2118	3.47572
					48.238	2.39481
					48.2643	5.09169
					48.2905	3.56634
					48.3168	2.26321
					48.3431	2.07119
					48.3693	2.54584
					48.3956	3.90938
					48.4218	-1.83819
					48.4481	-0.69687
					48.4744	0
					48.5006	8.04293
					48.5269	9.64141
					48.5532	8.79545
					48.5794	4.17172
					48.6057	4.43687
					48.6319	2.70202
					48.6582	2.07828
					48.6844	5.89899
					48.7107	1.49747
					48.737	6.20707
					48.7632	3.36111
					48.7895	5.40404
					48.8158	-0.55303
					48.842	3.93434
					48.8683	2.42172
					48.8945	5.13131
					48.9208	1.39646
					48.9471	3.21717
					48.9733	5.70455
					48.9996	9.52525
					49.0258	6.67929
					49.0521	1.83333
					49.0784	5.87626
					49.1046	4.14141
					49.1309	4.62879
					49.1571	2.67172
					49.1834	1.15909
					49.2097	0.53535
					49.2359	-0.08838
					49.2622	2.39899
					49.2884	8.44192
					49.3147	-1.73737
					49.341	6.97222
					49.3672	6.12626
					49.3935	3.72475
					49.4198	2.43434
					49.446	-5.96717
					49.4723	-3.70202
					49.4985	2.11869
					49.5248	-2.94949
					49.551	-1.79545
					49.5773	2.91414
					49.6036	0.51263
					49.6298	3.44444
					49.6561	15.0429
					49.6823	9.97475
					49.7086	3.79545
					49.7349	1.39394
					49.7611	2.10354
					49.7874	3.92424
					49.8137	1.96717
					49.8399	4.23232
					49.8662	2.94192
					49.8924	8.98485
					49.9187	9.25
					49.945	1.73737
					49.9712	6.00253
					49.9975	4.4899
					50.0237	-0.57828
					50.05	7.0202
					50.0763	-1.15909
					50.1025	7.99495
					50.1288	-3.51768
					50.155	4.08081
					50.1813	2.7904
					50.2076	4.16667
					50.2338	9.09848
					50.2601	-1.74747
					50.2863	-2.14899
					50.3126	2.56061
					50.3389	1.93687
					50.3651	0.86869
					50.3914	-1.97727
					50.4177	0.73232
					50.4439	-2.33586
					50.4702	8.81818
					50.4964	6.19444
					50.5227	3.57071
					50.5489	6.72475
					50.5752	4.32323
					50.6015	11.0328
					50.6277	1.96465
					50.654	2.67424
					50.6803	4.71717
					50.7065	-0.12879
					50.7328	3.02525
					50.759	5.51263
					50.7853	0
					50.8116	8.61936
					50.8378	6.34983
					50.8641	5.19141
					50.8903	2.92188
					50.9166	3.76346
					50.9429	4.38282
					50.9691	3.44662
					50.9954	2.95487
					51.0216	2.46312
					51.0479	10.8603
					51.0742	3.03517
					51.1004	9.21009
					51.1267	1.60722
					51.1529	3.11547
					51.1792	3.06816
					51.2055	5.4653
					51.2317	5.19577
					51.258	7.59291
					51.2843	1.32338
					51.3105	-0.27949
					51.3368	1.67321
					51.363	1.18145
					51.3893	0.02304
					51.4156	-0.46872
					51.4418	4.81731
					51.4681	1.43667
					51.4943	1.61158
					51.5206	-1.32461
					51.5468	0.62808
					51.5731	0.35855
					51.5994	3.64457
					51.6256	4.48616
					51.6519	1.9944
					51.6782	4.61376
					51.7044	7.89979
					51.7307	-4.59196
					51.7569	-0.63927
					51.7832	2.42453
					51.8095	-3.62278
					51.8357	-1.22564
					51.862	-3.71739
					51.8882	-0.65359
					51.9145	2.63244
					51.9408	6.58513
					51.967	4.3156
					51.9933	6.71274
					52.0195	6.66543
					52.0458	12.1737
					52.0721	10.3486
					52.0983	11.1902
					52.1246	6.4762
					52.1508	13.7622
					52.1771	15.0482
					52.2034	23.6676
					52.2296	35.6203
					52.2559	36.4619
					52.2822	33.0812
					52.3084	35.0339
					52.3347	31.6533
					52.3609	26.7171
					52.3872	21.3365
					52.4134	23.7336
					52.4397	20.5752
					52.466	11.8612
					52.4922	15.3695
					52.5185	9.76659
					52.5448	9.05261
					52.571	4.56086
					52.5973	7.84688
					52.6235	6.46624
					52.6498	5.97449
					52.6761	7.0383
					52.7023	9.87988
					52.7286	15.3881
					52.7548	20.2297
					52.7811	23.738
					52.8074	26.8018
					52.8336	30.9767
					52.8599	35.3738
					52.8861	40.8821
					52.9124	39.2792
					52.9387	48.1281
					52.9649	52.3139
					52.9912	62.4998
					53.0174	67.7968
					53.0437	70.6493
					53.07	73.5019
					53.0962	74.5766
					53.1225	80.3181
					53.1487	74.7262
					53.175	78.4676
					53.2013	59.0979
					53.2275	54.3949
					53.2538	63.9141
					53.2801	60.7667
					53.3063	42.0637
					53.3326	40.2495
					53.3588	32.6576
					53.3851	29.5102
					53.4113	19.2516
					53.4376	26.7708
					53.4639	15.6234
					53.4901	11.3648
					53.5164	11.3284
					53.5427	4.84764
					53.5689	11.478
					53.5952	6.55273
					53.6214	6.29416
					53.6477	8.92448
					53.674	10.2215
					53.7002	6.85179
					53.7265	11.4821
					53.7527	1.00132
					53.779	3.18719
					53.8053	4.7064
					53.8315	-4.21883
					53.8578	9.96705
					53.884	1.48625
					53.9103	5.89435
					53.9366	2.30245
					53.9628	8.71055
					53.9891	-0.88135
					54.0153	10.6379
					54.0416	7.71262
					54.0679	1.67628
					54.0941	6.08437
					54.1204	4.27025
					54.1467	5.56724
					54.1729	4.86422
					54.1992	7.93899
					54.2254	1.01375
					54.2517	4.08852
					54.2779	11.6077
					54.3042	11.3492
					54.3305	5.09059
					54.3567	9.49869
					54.383	8.35123
					54.4093	10.9816
					54.4355	2.94521
					54.4618	4.90886
					54.488	9.53918
					54.5143	5.50283
					54.5406	8.79982
					54.5668	5.20792
					54.5931	8.72713
					54.6193	15.8019
					54.6456	11.5433
					54.6719	17.7292
					54.6981	19.4706
					54.7244	18.5454
					54.7506	32.2868
					54.7769	46.6949
					54.8032	60.2141
					54.8294	72.8445
					54.8557	83.9192
					54.8819	96.994
					54.9082	92.0687
					54.9345	84.2546
					54.9607	79.9961
					54.987	66.6264
					55.0132	68.59
					55.0395	62.1092
					55.0658	54.5173
					55.092	39.5921
					55.1183	36.4447
					55.1446	19.075
					55.1708	25.9275
					55.1971	10.5578
					55.2233	10.5215
					55.2496	2.48514
					55.2758	6.22657
					55.3021	6.41245
					55.3284	4.82054
					55.3546	0.11753
					55.3809	-1.69659
					55.4072	4.48928
					55.4334	5.56405
					55.4597	6.41659
					55.4859	20.3802
					55.5122	22.7883
					55.5385	29.6409
					55.5647	30.4934
					55.591	30.6793
					55.6172	42.643
					55.6435	34.1622
					55.6698	28.1258
					55.696	39.4228
					55.7223	36.0531
					55.7485	22.4612
					55.7748	25.7582
					55.8011	16.3885
					55.8273	13.6855
					55.8536	12.7603
					55.8798	8.50172
					55.9061	0.02093
					55.9324	1.31791
					55.9586	4.83712
					55.9849	9.46744
					56.0112	3.20887
					56.0374	-1.93858
					56.0637	9.13618
					56.0899	7.54428
					56.1162	1.06349
					56.1424	4.5827
					56.1687	4.32413
					56.195	4.06556
					56.2212	6.07607
					56.2475	0.33133
					56.2737	2.5866
					56.3	0.84186
					56.3263	-3.56954
					56.3525	2.90794
					56.3788	5.60765
					56.4051	0.97403
					56.4313	1.89596
					56.4576	-6.73766
					56.4838	0.85093
					56.5101	0.66175
					56.5364	-2.63854
					56.5626	1.83895
					56.5889	-0.12801
					56.6151	3.46059
					56.6414	-0.06193
					56.6677	1.30445
					56.6939	-1.77362
					56.7202	4.92609
					56.7464	-2.81865
					56.7727	1.2144
					56.799	-5.19701
					56.8252	3.5027
					56.8515	6.86908
					56.8777	10.9021
					56.904	6.26849
					56.9303	-0.14291
					56.9565	1.44569
					56.9828	9.03429
					57.0091	4.40066
					57.0353	13.767
					57.0616	-4.19992
					57.0878	6.27757
					57.1141	2.74919
					57.1403	-2.57043
					57.1666	8.10995
					57.1929	7.67922
					57.2191	3.02627
					57.2454	1.92887
					57.2717	7.49814
					57.2979	4.40075
					57.3242	1.97002
					57.3504	-1.79405
					57.3767	5.99745
					57.403	7.34449
					57.4292	7.80265
					57.4555	5.59415
					57.4817	6.27453
					57.508	7.62157
					57.5343	5.85751
					57.5605	9.42678
					57.5868	7.4405
					57.613	14.7875
					57.6393	8.13459
					57.6656	7.70386
					57.6918	5.27313
					57.7181	14.398
					57.7443	7.96723
					57.7706	15.5365
					57.7969	12.6613
					57.8231	18.0084
					57.8494	15.3554
					57.8757	18.7025
					57.9019	20.494
					57.9282	18.7299
					57.9544	11.4103
					57.9807	22.5351
					58.007	13.8821
					58.0332	23.007
					58.0595	19.0207
					58.0857	27.2566
					58.112	19.0481
					58.1382	22.3952
					58.1645	18.6311
					58.1908	24.867
					58.217	23.9919
					58.2433	24.6722
					58.2696	19.1304
					58.2958	20.6997
					58.3221	20.4912
					58.3483	30.2827
					58.3746	16.5186
					58.4009	16.9768
					58.4271	25.4349
					58.4534	26.1153
					58.4796	18.3512
					58.5059	15.0316
					58.5322	23.712
					58.5584	22.8368
					58.5847	18.1839
					58.6109	27.7531
					58.6372	25.1002
					58.6635	23.7806
					58.6897	18.2387
					58.716	17.5858
					58.7422	22.7106
					58.7685	15.6132
					58.7948	9.84914
					58.821	15.4184
					58.8473	8.98768
					58.8736	9.66806
					58.8998	11.0151
					58.9261	9.02882
					58.9523	3.93143
					58.9786	3.72292
					59.0048	7.95886
					59.0311	1.75035
					59.0574	10.8752
					59.0836	0
					59.1099	4.69913
					59.1362	5.62047
					59.1624	7.20849
					59.1887	2.57428
					59.2149	10.829
					59.2412	0.86142
					59.2675	5.1161
					59.2937	4.70412
					59.32	2.73658
					59.3462	3.21348
					59.3725	6.13483
					59.3988	9.2784
					59.425	3.75531
					59.4513	-1.76779
					59.4775	4.70911
					59.5038	-1.70287
					59.5301	3.88514
					59.5563	4.13983
					59.5826	6.61673
					59.6088	-0.2397
					59.6351	8.01498
					59.6614	10.9363
					59.6876	0.52434
					59.7139	2.11236
					59.7401	5.9226
					59.7664	5.06617
					59.7927	9.76529
					59.8189	12.6866
					59.8452	13.1636
					59.8715	12.7516
					59.8977	12.3396
					59.924	18.372
					59.9502	13.2934
					59.9765	16.8814
					60.0027	10.6916
					60.029	5.61298
					60.0553	8.08989
					60.0815	16.789
					60.1078	23.4881
					60.1341	3.96504
					60.1603	7.77528
					60.1866	7.14107
					60.2128	7.8402
					60.2391	6.3171
					60.2654	5.46067
					60.2916	5.49313
					60.3179	1.52559
					60.3441	2.0025
					60.3704	8.70162
					60.3967	5.40075
					60.4229	8.54432
					60.4492	6.57678
					60.4754	7.72035
					60.5017	2.6417
					60.528	-1.10362
					60.5542	3.81773
					60.5805	5.62797
					60.6067	-0.11735
					60.633	9.47066
					60.6593	0.83645
					60.6855	-7.35331
					60.7118	-4.20974
					60.7381	0.04494
					60.7643	6.96629
					60.7906	-1.00125
					60.8168	0.58677
					60.8431	-1.603
					60.8693	5.54057
					60.8956	4.01748
					60.9219	0.27216
					60.9481	3.41573
					60.9744	4.78152
					61.0007	2.81398
					61.0269	7.95755
					61.0532	5.10112
					61.0794	3.13358
					61.1057	-7.94507
					61.132	5.1985
					61.1582	3.67541
					61.1845	2.37453
					61.2107	3.74032
					61.237	-1.1161
					61.2633	2.47191
					61.2895	-0.38452
					61.3158	5.87016
					61.342	1.45818
					61.3683	-0.95381
					61.3946	0.41199
					61.4208	0
					61.4471	0.30222
					61.4734	1.04889
					61.4996	6.46222
					61.5259	-5.01333
					61.5521	6.4
					61.5784	-6.18667
					61.6046	4.56
					61.6309	-0.69333
					61.6572	2.94222
					61.6834	2.8
					61.7097	-1.12
					61.736	4.29333
					61.7622	9.92889
					61.7885	6.45333
					61.8147	3.86667
					61.841	-0.49778
					61.8672	-1.52889
					61.8935	-0.33778
					61.9198	1.52
					61.946	9.37778
					61.9723	6.34667
					61.9986	8.20444
					62.0248	1.84
					62.0511	4.58667
					62.0773	0
					62.1036	6.40022
					62.1299	5.68934
					62.1561	4.75623
					62.1824	8.93423
					62.2086	0.66779
					62.2349	9.95691
					62.2612	6.80157
					62.2874	-1.90931
					62.3137	2.93536
					62.3399	3.11336
					62.3662	5.06914
					62.3925	6.35825
					62.4187	1.86959
					62.445	8.26982
					62.4712	7.55893
[truncated: 667 more rows]

## Sheet: Figure 3
Figure 3a	Ru/Ti4O7	Figure 3a	Ru/TiO2	Figure 3a	Ru/TiO		Figure 3b	Ru/Ti4O7								Figure 3b	Ti4O7								Figure 3d	Ru/TiO	Figure 3d	Ru/Ti4O7	Figure 3d	Ru/TiO2	Figure 3d	Ru foil		Figure 3e	Ru/TiO	Figure 3e	Ru/Ti4O7	Figure 3e	Ru/TiO2	Figure 3e	Ru foil		Figure 3g	Ru/TiO	Figure 3g	Ru/Ti4O7	Figure 3g	Ru/TiO2	Figure 3e
1.97634	0.00576	1.97634	-0.00551	1.97642	0.00867		472	69136.2	68456.4	68456.4	68456.4	68456.4	68456.4	68456.4	68456.4	472	43201.3						43201.3		21922.1	0.00975	21922.1	0.00245	21922.1	0.00192	21922.1	0.00382		0	0.04396	0	0.01596	0	0.03584	0	0.01719		4857.99	0.00117	4857.99	0.00179	4857.99	0.000139934	4857.99
1.9764	0.00363	1.97639	0.0058	1.97647	-0.01085		471.9	69549.9	68224.7	68224.7	68224.7	68224.7	68224.7	68224.7	68224.7	471.9	43164.2						43164.2		21927	0.00894	21927	0.00229	21927	0.00306	21927	0.00339		0.03068	0.04676	0.03068	0.0237	0.03068	0.03799	0.03068	0.03167		4858.17	0.00179	4858.17	0.00146	4858.17	-0.00127	4858.17
1.97645	-0.00956	1.97645	0.00803	1.97653	-0.00904		471.8	69681.1	67919.1	67919.1	67919.1	67919.1	67919.1	67919.1	67919.1	471.8	43714.1						43714.1		21931.9	0.0089	21931.9	0.00182	21931.9	0.00379	21931.9	0.00315		0.06136	0.05272	0.06136	0.03833	0.06136	0.04376	0.06136	0.05237		4858.34	0.00136	4858.34	0.00117	4858.34	-0.00128	4858.34
1.97651	0.01244	1.9765	-0.00235	1.97658	-0.01326		471.7	69402.8	67587.5	67587.5	67587.5	67587.5	67587.5	67587.5	67587.5	471.7	44191.6						44191.6		21937.1	0.00707	21937.1	0.00178	21937.1	0.00352	21937.1	0.00259		0.09204	0.05749	0.09204	0.0541	0.09204	0.05183	0.09204	0.06755		4858.52	0.00163	4858.52	0.00122	4858.52	-0.00218	4858.52
1.97656	0.0179	1.97656	-0.00521	1.97664	-0.00556		471.6	68218.5	67187.7	67187.7	67187.7	67187.7	67187.7	67187.7	67187.7	471.6	43253.9						43253.9		21942	0.00481	21942	0.00191	21942	0.00285	21942	0.00291		0.12272	0.05814	0.12272	0.06945	0.12272	0.06102	0.12272	0.07387		4858.7	0.000659958	4858.7	0.00089771	4858.7	-0.000894774	4858.7
1.97662	-0.01106	1.97662	-0.000289949	1.9767	-0.01822		471.5	69199.7	66742	66742	66742	66742	66742	66742	66742	471.5	43323.3						43323.3		21946.9	0.00323	21946.9	0.00178	21946.9	0.00228	21946.9	0.00197		0.1534	0.05378	0.1534	0.08345	0.1534	0.07044	0.1534	0.07		4858.88	0.000417517	4858.88	0.00226	4858.88	-0.000756203	4858.88
1.97668	0.01395	1.97667	0.00466	1.97675	-0.01758		471.4	68725.8	66252.5	66252.5	66252.5	66252.5	66252.5	66252.5	66252.5	471.4	43598						43598		21952.1	0.00234	21952.1	0.00168	21952.1	0.0019	21952.1	0.00149		0.18408	0.04589	0.18408	0.09519	0.18408	0.07932	0.18408	0.05623		4859.06	0.000717101	4859.06	0.00154	4859.06	9.97895e-05	4859.06
1.97673	0.02515	1.97673	-0.00557	1.97681	-0.01366		471.3	68631	65737.3	65737.4	65737.3	65737.3	65737.3	65737.3	65737.4	471.3	43752						43752		21957	0.00125	21957	0.00163	21957	0.00164	21957	0.00179		0.21476	0.03914	0.21476	0.1037	0.21476	0.08693	0.21476	0.03464		4859.24	0.000909186	4859.24	0.0015	4859.24	-0.000563328	4859.24
1.97679	-0.00938	1.97678	-0.01194	1.97686	-0.00245		471.2	67695.3	65191.9	65192	65191.9	65191.9	65191.9	65191.9	65192	471.2	44112.9						44112.9		21962	0.00162	21962	0.00112	21962	0.00149	21962	0.00196		0.24544	0.04042	0.24544	0.10801	0.24544	0.09256	0.24544	0.01309		4859.41	0.0014	4859.41	0.00121	4859.41	1.59966e-05	4859.41
1.97684	0.00373	1.97684	-0.01166	1.97692	-0.00459		471.1	66566.1	64659.7	64659.7	64659.7	64659.7	64659.7	64659.7	64659.7	471.1	44499.4						44499.4		21966.9	0.00131	21966.9	0.00104	21966.9	0.00149	21966.9	0.000391543		0.27612	0.05034	0.27612	0.10724	0.27612	0.09555	0.27612	0.02858		4859.59	0.000283294	4859.59	0.00179	4859.59	-0.00122	4859.59
1.9769	0.00981	1.97689	0.00409	1.97697	-0.0177		471	66239	64149.7	64149.7	64149.7	64149.7	64149.7	64149.7	64149.7	471	43138						43138		21972.1	0.00118	21972.1	0.000924681	21972.1	0.00133	21972.1	0.000407001		0.3068	0.06231	0.3068	0.10069	0.3068	0.09539	0.3068	0.05497		4859.77	0.00154	4859.77	0.0016	4859.77	-0.0021	4859.77
1.97695	-0.01482	1.97695	0.00534	1.97703	0.00177		470.9	65593.5	63665.9	63666	63665.9	63665.9	63665.9	63665.9	63666	470.9	43094.7						43094.7		21977.1	0.000103897	21977.1	0.000582908	21977.1	0.00109	21977.1	0.000254101		0.33748	0.07075	0.33748	0.08796	0.33748	0.09184	0.33748	0.07616		4859.95	0.000132541	4859.95	0.000937214	4859.95	3.79335e-05	4859.95
1.97701	0.00319	1.977	0.00295	1.97708	-0.01805		470.8	65498.1	63217.6	63217.7	63217.6	63217.6	63217.6	63217.6	63217.7	470.8	42797.5						42797.5		21982	-0.000222526	21982	0.000299488	21982	0.000533641	21982	0.000150864		0.36816	0.07245	0.36816	0.06901	0.36816	0.08524	0.36816	0.0881		4860.13	0.000611615	4860.13	0.000864401	4860.13	-0.00101	4860.13
1.97706	0.00356	1.97706	0.01116	1.97714	-0.02593		470.7	64438.9	62760.1	62760.2	62760.1	62760.1	62760.1	62760.1	62760.2	470.7	43088.3						43088.3		21987	-3.17404e-05	21987	4.4393e-05	21987	0.0002086	21987	0.000300958		0.39884	0.06619	0.39884	0.04431	0.39884	0.07695	0.39884	0.08846		4860.3	0.00080967	4860.3	0.00121	4860.3	-0.000692524	4860.3
1.97712	-0.01034	1.97712	0.000952553	1.9772	0.00815		470.6	64730.7	62342.4	62342.5	62342.4	62342.4	62342.4	62342.4	62342.5	470.6	42599.9						42599.9		21991.9	-0.000379047	21991.9	-0.000193825	21991.9	0.000158123	21991.9	-3.0573e-05		0.42951	0.05279	0.42951	0.01562	0.42951	0.07012	0.42951	0.07651		4860.48	0.000350081	4860.48	0.000979508	4860.48	-0.00103	4860.48
1.97718	-0.01405	1.97717	-0.002	1.97725	-0.02827		470.5	63021.3	61939.4	61939.6	61939.4	61939.4	61939.4	61939.4	61939.6	470.5	42603.2						42603.2		21997.1	-0.000928701	21997.1	-0.000313011	21997.1	-0.000126886	21997.1	-0.000697819		0.46019	0.0367	0.46019	0.02158	0.46019	0.06999	0.46019	0.05322		4860.66	0.0018	4860.66	0.000315269	4860.66	-0.000732832	4860.66
1.97723	-0.01725	1.97723	-0.00534	1.97731	-0.02845		470.4	63267.4	61572.6	61572.9	61572.6	61572.6	61572.6	61572.6	61572.9	470.4	41790.3						41790.3		22002.1	-0.000622651	22002.1	-0.00063942	22002.1	-0.000508967	22002.1	-8.16856e-05		0.49087	0.03185	0.49087	0.05661	0.49087	0.08065	0.49087	0.02127		4860.84	0.000592441	4860.84	0.000221319	4860.84	-0.00185	4860.84
1.97729	0.00631	1.97728	-0.00311	1.97736	-0.00428		470.3	62651.1	61226.9	61227.3	61226.9	61226.9	61226.9	61226.9	61227.3	470.3	40742.4						40742.4		22007	-0.000944743	22007	-0.000678267	22007	-0.000725704	22007	-0.000129256		0.52155	0.04772	0.52155	0.09234	0.52155	0.10105	0.52155	0.01642		4861.02	0.00138	4861.02	0.000695244	4861.02	0.000809895	4861.02
1.97734	0.00995	1.97734	-0.01112	1.97742	-0.0031		470.2	62187.9	60928.4	60929	60928.4	60928.4	60928.4	60928.4	60929	470.2	40533.2						40533.2		22012	-0.00112	22012	-0.000617293	22012	-0.00087527	22012	-0.000337853		0.55223	0.06935	0.55223	0.12589	0.55223	0.12712	0.55223	0.05313		4861.2	0.00115	4861.2	0.00153	4861.2	0.000345633	4861.2
1.9774	-0.01903	1.97739	-0.01217	1.97747	0.01382		470.1	61848.2	60646.6	60647.4	60646.6	60646.6	60646.6	60646.6	60647.4	470.1	40339.6						40339.6		22017	-0.000559492	22017	-0.000872585	22017	-0.000877174	22017	-0.000354011		0.58291	0.08669	0.58291	0.15475	0.58291	0.15505	0.58291	0.08484		4861.37	0.0014	4861.37	0.000493883	4861.37	0.000447791	4861.37
1.97745	-0.00521	1.97745	0.00504	1.97753	0.0011		470	61208.4	60389	60390.2	60389	60389	60389	60389	60390.2	470	39751.9						39751.9		22021.9	-0.000384221	22021.9	-0.000865582	22021.9	-0.000880871	22021.9	-0.000637094		0.61359	0.09494	0.61359	0.17649	0.61359	0.18185	0.61359	0.10652		4861.55	0.00157	4861.55	0.000486072	4861.55	0.000417211	4861.55
1.97751	0.0247	1.9775	0.01347	1.97758	0.00272		469.9	61325.2	60170.3	60171.9	60170.3	60170.3	60170.3	60170.3	60171.9	469.9	38885						38885		22026.9	0.000565045	22026.9	-0.000913479	22026.9	-0.000826136	22026.9	-0.00096799		0.64427	0.09143	0.64427	0.18892	0.64427	0.20517	0.64427	0.11443		4861.73	0.0011	4861.73	0.0011	4861.73	-0.000151079	4861.73
1.97756	0.00969	1.97756	-0.000519149	1.97764	-0.01842		469.8	60413.4	59993.4	59995.6	59993.4	59993.4	59993.4	59993.4	59995.6	469.8	38320						38320		22032.1	0.000573788	22032.1	-0.000851326	22032.1	-0.000672678	22032.1	-0.00108		0.67495	0.07528	0.67495	0.19024	0.67495	0.22325	0.67495	0.10679		4861.91	0.00155	4861.91	0.000862035	4861.91	-0.000505332	4861.91
1.97762	0.01384	1.97762	-0.00576	1.9777	-0.0043		469.7	60034.6	59852.8	59855.9	59852.8	59852.8	59852.8	59852.8	59855.9	469.7	37916.1						37916.1		22037.1	0.00012217	22037.1	-0.000509164	22037.1	-0.000505434	22037.1	-0.000364096		0.70563	0.0476	0.70563	0.17928	0.70563	0.23502	0.70563	0.08519		4862.09	0.000898105	4862.09	0.000149564	4862.09	-0.000256119	4862.09
1.97768	0.00483	1.97767	-0.00265	1.97775	-0.00935		469.6	60021.6	59715.1	59719.3	59715.1	59715.1	59715.1	59715.1	59719.3	469.6	37675.8						37675.8		22042.1	0.000320811	22042.1	-0.000124295	22042.1	-0.000139076	22042.1	-0.000194501		0.73631	0.0157	0.73631	0.15578	0.73631	0.24041	0.73631	0.05994		4862.26	0.00156	4862.26	0.00039284	4862.26	0.000220919	4862.26
1.97773	-0.01701	1.97773	0.01331	1.97781	-0.00037561		469.5	60473.1	59587.7	59593.4	59587.7	59587.7	59587.7	59587.7	59593.4	469.5	37585.1						37585.2		22047	-0.000159255	22047	0.000386459	22047	0.000230002	22047	0.000814086		0.76699	0.03917	0.76699	0.12093	0.76699	0.24066	0.76699	0.06454		4862.44	0.0011	4862.44	0.0011	4862.44	0.00027278	4862.44
1.97779	-0.000636777	1.97778	0.01216	1.97786	-0.02761		469.4	60404.3	59442.3	59450.1	59442.3	59442.3	59442.3	59442.3	59450.1	469.4	36562.2						36562.3		22052	0.000693636	22052	0.00115	22052	0.000566677	22052	0.000957759		0.79767	0.08295	0.79767	0.07999	0.79767	0.2387	0.79767	0.10829		4862.62	0.00163	4862.62	0.000691443	4862.62	0.000825815	4862.62
1.97784	-0.0051	1.97784	-0.000157255	1.97792	-0.02655		469.3	60337.6	59296.9	59307.5	59296.9	59296.9	59296.9	59296.9	59307.5	469.3	36759.7						36759.8		22057	0.000480265	22057	0.00215	22057	0.000857492	22057	0.00176		0.82835	0.1236	0.82835	0.05761	0.82835	0.23925	0.82835	0.16223		4862.8	0.000420138	4862.8	0.000770144	4862.8	0.000391171	4862.8
1.9779	-0.00263	1.97789	-0.00365	1.97797	-0.01158		469.2	59402.8	59147.9	59162.1	59147.9	59147.9	59147.9	59147.9	59162.1	469.2	36345.8						36345.9		22062	0.000586819	22062	0.00334	22062	0.00121	22062	0.00231		0.85903	0.15532	0.85903	0.09396	0.85903	0.24785	0.85903	0.21119		4862.98	0.00129	4862.98	-8.56436e-05	4862.98	0.00179	4862.98
1.97795	-0.02452	1.97795	-0.00303	1.97803	-0.01005		469.1	59504.7	59000.6	59019.6	59000.6	59000.6	59000.6	59000.6	59019.6	469.1	36154.9						36155.2		22067	0.000554887	22067	0.00482	22067	0.00172	22067	0.00404		0.88971	0.17383	0.88971	0.15852	0.88971	0.26857	0.88971	0.24642		4863.16	0.0011	4863.16	0.00053579	4863.16	0.00213	4863.16
1.97801	-0.01182	1.978	7.79761e-05	1.97809	-0.0014		469	59809.6	58896	58921.2	58896	58896	58896	58896	58921.2	469	35285.7						35286.1		22072	0.00291	22072	0.00652	22072	0.00272	22072	0.00585		0.92039	0.17643	0.92039	0.2288	0.92039	0.30173	0.92039	0.26185		4863.33	0.00127	4863.33	0.00105	4863.33	-0.000199243	4863.33
1.97806	-0.00656	1.97806	0.00216	1.97814	0.01258		468.9	58607.9	58830.6	58864.1	58830.6	58830.6	58830.6	58830.6	58864.1	468.9	35263.1						35263.7		22077	0.00372	22077	0.00958	22077	0.00411	22077	0.00864		0.95107	0.16253	0.95107	0.29679	0.95107	0.34395	0.95107	0.254		4863.51	0.000894136	4863.51	0.000978245	4863.51	0.0016	4863.51
1.97812	-0.000516145	1.97812	0.02051	1.9782	0.00592		468.8	58812.2	58768.9	58813.1	58768.9	58768.9	58768.9	58768.9	58813.1	468.8	34944						34944.8		22082	0.00663	22082	0.01332	22082	0.00623	22082	0.01079		0.98175	0.13426	0.98175	0.35699	0.98175	0.38998	0.98175	0.22242		4863.69	0.00147	4863.69	0.00109	4863.69	0.000793571	4863.69
1.97818	-0.00213	1.97817	0.00852	1.97825	-0.00729		468.7	59041.2	58727.7	58785.9	58727.7	58727.7	58727.7	58727.7	58785.9	468.7	35334.9						35336.1		22087	0.01141	22087	0.01913	22087	0.00949	22087	0.01575		1.01243	0.09819	1.01243	0.40467	1.01243	0.43425	1.01243	0.17038		4863.87	0.0015	4863.87	0.000680139	4863.87	0.00073554	4863.87
1.97823	-0.0066	1.97823	-0.00236	1.97831	0.0054		468.6	58683.2	58718.4	58794.4	58718.4	58718.4	58718.4	58718.4	58794.4	468.6	34832.6	34683	34684.6	34683	34683	34683	34684.6		22092	0.01766	22092	0.02895	22092	0.01473	22092	0.02324		1.04311	0.07165	1.04311	0.43569	1.04311	0.4716	1.04311	0.10737		4864.05	0.0027	4864.05	0.00136	4864.05	0.000293343	4864.05
1.97829	0.00678	1.97828	0.01441	1.97836	0.00186		468.5	58494.2	58708.3	58807.2	58708.3	58708.3	58708.3	58708.3	58807.2	468.5	34095.2	34629.2	34631.6	34629.2	34629.3	34629.2	34631.7		22093.4	0.02024	22093.4	0.03365	22093.4	0.01653	22093.4	0.02683		1.07379	0.08241	1.07379	0.44671	1.07379	0.49758	1.07379	0.06756		4864.22	-0.00014284	4864.22	0.000625786	4864.22	0.000592082	4864.22
1.97834	0.00407	1.97834	0.00136	1.97842	-0.03028		468.4	58998.9	58697.8	58825.8	58697.8	58697.8	58697.8	58697.8	58825.8	468.4	34208.1	34571.8	34575.3	34571.8	34571.9	34571.8	34575.3		22094.6	0.02266	22094.6	0.03785	22094.6	0.01864	22094.6	0.02892		1.10447	0.1189	1.10447	0.43537	1.10447	0.50866	1.10447	0.10723		4864.4	0.00214	4864.4	0.000430973	4864.4	0.000196056	4864.4
1.9784	-0.01662	1.97839	-0.00968	1.97847	-0.01228		468.3	58958.6	58686.8	58851.9	58686.8	58686.8	58686.8	58686.8	58851.9	468.3	34446.9	34524.7	34529.6	34524.7	34524.8	34524.7	34529.7		22096	0.02685	22096	0.04409	22096	0.02177	22096	0.03455		1.13515	0.15469	1.13515	0.40047	1.13515	0.50231	1.13515	0.17202		4864.58	0.00174	4864.58	0.000741737	4864.58	0.000215192	4864.58
1.97845	-0.01821	1.97845	-0.00596	1.97853	-0.00629		468.2	59225.5	58675.4	58887.1	58675.4	58675.4	58675.4	58675.4	58887.1	468.2	34155.6	34127.6	34134.5	34127.6	34127.6	34127.6	34134.6		22097.2	0.03164	22097.2	0.05064	22097.2	0.02498	22097.2	0.03803		1.16583	0.17753	1.16583	0.34219	1.16583	0.47716	1.16583	0.22551		4864.76	0.000420885	4864.76	0.000972089	4864.76	0.00116	4864.76
1.97851	-0.01593	1.97851	0.00522	1.97859	-0.00449		468.1	58825	58662.3	58932.5	58662.3	58662.3	58662.3	58662.3	58932.5	468.1	34369	34042.8	34052.5	34042.8	34042.9	34042.8	34052.6		22098.6	0.03855	22098.6	0.06073	22098.6	0.03	22098.6	0.04452		1.19651	0.1816	1.19651	0.26215	1.19651	0.43312	1.19651	0.25595		4864.94	0.000292705	4864.94	0.000925675	4864.94	0.000213474	4864.94
1.97857	0.01995	1.97856	0.02338	1.97864	-0.00749		468	59705.7	58648.1	58991.5	58648.1	58648.1	58648.1	58648.1	58991.5	468	33458.2	33896.1	33909.7	33896.1	33896.2	33896.1	33909.8		22099.8	0.04614	22099.8	0.07166	22099.8	0.03532	22099.8	0.0506		1.22718	0.16474	1.22718	0.16375	1.22718	0.37149	1.22718	0.25818		4865.12	0.00165	4865.12	3.22226e-05	4865.12	0.00116	4865.12
1.97862	-0.00648	1.97862	0.01207	1.9787	0.02129		467.9	59599.8	58633.1	59067.4	58633.1	58633.1	58633.1	58633.1	59067.4	467.9	33784.3	33725	33743.9	33725	33725.2	33725	33744		22101.3	0.058	22101.3	0.0886	22101.3	0.04412	22101.3	0.06146		1.25786	0.12844	1.25786	0.05639	1.25786	0.29525	1.25786	0.2324		4865.29	0.00132	4865.29	0.00073573	4865.29	0.00119	4865.29
1.97868	-0.01732	1.97867	0.00987	1.97875	-0.00796		467.8	59423.2	58616.6	59163.2	58616.6	58616.6	58616.6	58616.6	59163.2	467.8	33713.2	33519.1	33545.1	33519.1	33519.3	33519.1	33545.3		22102.4	0.07116	22102.4	0.10636	22102.4	0.05323	22102.4	0.0718		1.28854	0.08021	1.28854	0.08517	1.28854	0.20989	1.28854	0.18647		4865.47	0.00090689	4865.47	0.0012	4865.47	0.00136	4865.47
1.97873	-0.01896	1.97873	-0.00417	1.97881	-0.03983		467.7	60220.6	58598	59282.7	58598	58598	58598	58598	59282.7	467.7	33300.5	33385.1	33420.8	33385.1	33385.3	33385.1	33421		22103.9	0.0902	22103.9	0.1326	22103.9	0.06766	22103.9	0.09011		1.31922	0.05467	1.31922	0.20904	1.31922	0.1285	1.31922	0.14446		4865.65	0.00144	4865.65	0.00135	4865.65	0.000580043	4865.65
1.97879	-0.01002	1.97878	-0.00893	1.97886	-0.03042		467.6	60223.4	58578.4	59431.9	58578.4	58578.4	58578.4	58578.4	59431.9	467.6	33339.2	33247.5	33296.1	33247.5	33247.8	33247.5	33296.4		22105.1	0.11014	22105.1	0.15823	22105.1	0.08196	22105.1	0.10824		1.3499	0.10006	1.3499	0.33286	1.3499	0.09763	1.3499	0.15321		4865.83	0.000619419	4865.83	0.00063839	4865.83	0.00103	4865.83
1.97884	-0.01258	1.97884	-0.00475	1.97892	0.00523		467.5	60341.3	58556.3	59615.1	58556.3	58556.3	58556.3	58556.3	59615.1	467.5	32788.4	33045.7	33111.4	33045.7	33046.1	33045.7	33111.8		22106.5	0.13759	22106.5	0.19298	22106.5	0.1031	22106.5	0.1373		1.38058	0.16443	1.38058	0.44737	1.38058	0.15492	1.38058	0.21728		4866.01	0.00123	4866.01	0.000828485	4866.01	0.00154	4866.01
1.9789	-0.00649	1.97889	0.00612	1.97898	0.01887		467.4	61335.1	58531.5	59838.8	58531.5	58531.5	58531.5	58531.5	59838.8	467.4	33096.5	33038.4	33126.8	33038.4	33038.9	33038.4	33127.3		22107.7	0.16232	22107.7	0.22514	22107.7	0.12298	22107.7	0.16653		1.41126	0.22121	1.41126	0.54573	1.41126	0.23732	1.41126	0.29477		4866.18	0.00149	4866.18	0.000558637	4866.18	0.000514476	4866.18
1.97895	-0.02411	1.97895	-0.0098	1.97903	0.01697		467.3	61284.6	58503.5	60109.8	58503.5	58503.5	58503.5	58503.5	60109.8	467.3	32703.9	32837.3	32955.4	32837.3	32837.9	32837.3	32956		22109.1	0.19463	22109.1	0.26687	22109.1	0.15087	22109.1	0.2085		1.44194	0.26025	1.44194	0.62213	1.44194	0.31475	1.44194	0.35882		4866.36	0.00154	4866.36	0.00103	4866.36	0.00135	4866.36
1.97901	-0.03737	1.97901	0.00687	1.97909	0.01341		467.2	62573.5	58472.1	60436.2	58472.2	58472.1	58472.1	58472.1	60436.2	467.2	33313.4	32831	32987.8	32831	32831.8	32831	32988.6		22110.3	0.22357	22110.3	0.30462	22110.3	0.17616	22110.3	0.2486		1.47262	0.27567	1.47262	0.67203	1.47262	0.37761	1.47262	0.39526		4866.54	0.0013	4866.54	0.000276208	4866.54	0.000828379	4866.54
1.97907	0.00216	1.97906	-0.01082	1.97914	0.00439		467.1	62565.3	58438.1	60828	58438.1	58438.1	58438.1	58438.1	60828	467.1	32284.2	32824.4	33031.3	32824.4	32825.4	32824.4	33032.3		22111.7	0.26143	22111.7	0.35368	22111.7	0.21142	22111.7	0.30234		1.5033	0.26536	1.5033	0.69271	1.5033	0.42101	1.5033	0.39765		4866.72	0.00122	4866.72	0.000384532	4866.72	-0.000194906	4866.72
1.97912	-0.02555	1.97912	0.0016	1.9792	-0.00923		467	62225	58401.3	61295	58401.3	58401.3	58401.3	58401.3	61295	467	32924.4	32817.3	33088.6	32817.3	32818.6	32817.3	33089.8		22113.2	0.30438	22113.2	0.40758	22113.2	0.25151	22113.2	0.36206		1.53398	0.23223	1.53398	0.68377	1.53398	0.44255	1.53398	0.36805		4866.9	0.00185	4866.9	0.000210149	4866.9	0.000458469	4866.9
1.97918	-0.02579	1.97917	0.01419	1.97925	-0.01231		466.9	63243	58360	61846.5	58360	58360	58360	58360	61846.5	466.9	33393.1	32809.7	33163	32809.7	32811.3	32809.7	33164.6		22114.4	0.34379	22114.4	0.45605	22114.4	0.28911	22114.4	0.41472		1.56466	0.18772	1.56466	0.648	1.56466	0.44234	1.56466	0.32175		4867.08	0.00269	4867.08	0.000544284	4867.08	-0.000105054	4867.08
1.97923	-0.03177	1.97923	-0.00909	1.97931	-0.00902		466.8	64515.6	58314.7	62494.5	58314.7	58314.7	58314.7	58314.7	62494.5	466.8	33081.4	32801.4	33258.7	32801.4	32803.4	32801.4	33260.7		22115.8	0.39603	22115.8	0.51698	22115.8	0.34148	22115.8	0.48171		1.59534	0.16037	1.59534	0.59274	1.59534	0.42367	1.59534	0.29559		4867.25	0.0016	4867.25	0.00132	4867.25	0.00231	4867.25
1.97929	-0.00767	1.97928	-0.00496	1.97937	-0.01123		466.7	65392.1	58264	63249.7	58264	58264	58264	58264	63249.7	466.7	33708.3	32791	33379.2	32791	32793.6	32791	33381.8		22117	0.44135	22117	0.56841	22117	0.38866	22117	0.53686		1.62602	0.18636	1.62602	0.53212	1.62602	0.39446	1.62602	0.33456		4867.43	0.0021	4867.43	0.000828724	4867.43	0.00211	4867.43
1.97934	0.02104	1.97934	-0.000115034	1.97942	0.0042		466.6	66552	58207.3	64124.1	58207.4	58207.3	58207.3	58207.3	64124.1	466.6	33849.9	32778.9	33530.6	32778.9	32782.1	32778.9	33533.8		22118.4	0.49869	22118.4	0.62891	22118.4	0.44931	22118.4	0.60209		1.6567	0.25558	1.6567	0.4895	1.6567	0.36903	1.6567	0.43645		4867.61	0.00115	4867.61	0.000438867	4867.61	0.00131	4867.61
1.9794	0.00532	1.9794	0.00722	1.97948	0.05021		466.5	66593.7	58142.9	65128.5	58142.9	58142.9	58142.9	58142.9	65128.5	466.5	34319.1	32766.1	33720.6	32766.1	32770.2	32766.1	33724.7		22119.6	0.54515	22119.6	0.67648	22119.6	0.50057	22119.6	0.65559		1.68738	0.33503	1.68738	0.49301	1.68738	0.36733	1.68738	0.56283		4867.79	0.00105	4867.79	0.000305544	4867.79	-0.000108076	4867.79
1.97946	0.00706	1.97945	-0.01363	1.97953	0.0185		466.4	69055.1	58072.2	66276.8	58072.2	58072.2	58072.2	58072.2	66276.8	466.4	33757.6	32751.8	33956	32751.8	32756.9	32751.8	33961		22121.1	0.59642	22121.1	0.72965	22121.1	0.56214	22121.1	0.71762		1.71806	0.40418	1.71806	0.55598	1.71806	0.40492	1.71806	0.68165		4867.97	0.00235	4867.97	-0.000149598	4867.97	0.002	4867.97
1.97951	-0.00851	1.97951	-0.00521	1.97959	-0.00716		466.3	68997	57994.1	67579.5	57994.2	57994.1	57994.1	57994.1	67579.5	466.3	34262.5	32736.3	34245.6	32736.3	32742.6	32736.3	34251.9		22122.3	0.63619	22122.3	0.77063	22122.3	0.61316	22122.3	0.76857		1.74874	0.45182	1.74874	0.66566	1.74874	0.48063	1.74874	0.77239		4868.14	0.00219	4868.14	0.000962255	4868.14	0.000759752	4868.14
1.97957	0.01309	1.97956	-0.01556	1.97964	0.01275		466.2	70829.8	57907.9	69046.3	57908	57907.9	57907.9	57907.9	69046.4	466.2	34534.7	32718.3	34597.7	32718.3	32726.2	32718.3	34605.6		22123.7	0.67815	22123.7	0.81576	22123.7	0.67074	22123.7	0.82746		1.77942	0.47283	1.77942	0.79926	1.77942	0.58088	1.77942	0.82358		4868.32	0.00166	4868.32	0.000937945	4868.32	0.00167	4868.32
1.97962	-0.0103	1.97962	-0.00948	1.9797	0.01429		466.1	72507.9	57812.2	70684.4	57812.3	57812.2	57812.2	57812.2	70684.6	466.1	35734.6	32698.3	35023.1	32698.3	32708.1	32698.3	35032.9		22124.9	0.70919	22124.9	0.84939	22124.9	0.71567	22124.9	0.87232		1.8101	0.46802	1.8101	0.93801	1.8101	0.69122	1.8101	0.8329		4868.5	0.00322	4868.5	-0.000104732	4868.5	0.000373611	4868.5
1.97968	-0.01332	1.97967	-0.02299	1.97976	0.0048		466	73653.5	57707.7	72501	57708	57707.7	57707.7	57707.7	72501.3	466	35848.2	32675.2	35531.8	32675.2	32687.3	32675.2	35543.9		22126.3	0.74108	22126.3	0.88275	22126.3	0.76264	22126.3	0.91819		1.84078	0.44508	1.84078	1.06946	1.84078	0.80065	1.84078	0.80875		4868.68	0.00184	4868.68	0.00111	4868.68	0.00128	4868.68
1.97973	0.0139	1.97973	0.00422	1.97981	-0.01886		465.9	75392.5	57593.3	74497.7	57593.7	57593.3	57593.3	57593.3	74498.1	465.9	36221.4	32647.9	36134.3	32647.9	32662.8	32647.9	36149.2		22127.5	0.76197	22127.5	0.90406	22127.5	0.79595	22127.5	0.94486		1.87146	0.4198	1.87146	1.18652	1.87146	0.90189	1.87146	0.77239		4868.86	9.69843e-05	4868.86	0.000700708	4868.86	0.00156	4868.86
1.97979	-0.00268	1.97979	0.0081	1.97987	-0.00191		465.8	76351.8	57466.7	76671.4	57467.2	57466.7	57466.7	57466.7	76671.9	465.8	37571.2	32616	36842.1	32616	32634.3	32616	36860.4		22128.9	0.78052	22128.9	0.92141	22128.9	0.82506	22128.9	0.9644		1.90214	0.41445	1.90214	1.2869	1.90214	0.99104	1.90214	0.75715		4869.04	0.002	4869.04	0.000764259	4869.04	0.00349	4869.04
1.97985	0.000123201	1.97984	-0.00238	1.97992	0.01478		465.7	79862	57327.8	79016.2	57328.7	57327.8	57327.8	57327.8	79017.1	465.7	38128.2	32579.4	37666.6	32579.4	32601.8	32579.4	37689		22130.1	0.79166	22130.1	0.92997	22130.1	0.84284	22130.1	0.97209		1.93282	0.44727	1.93282	1.37304	1.93282	1.06762	1.93282	0.79648		4869.21	0.000397674	4869.21	0.00122	4869.21	0.00323	4869.21
1.9799	0.00229	1.9799	0.01039	1.97998	0.00381		465.6	81489.8	57174.8	81519.1	57176.1	57174.8	57174.8	57174.8	81520.3	465.6	39531.7	32537.2	38617.8	32537.2	32564.7	32537.2	38645.2		22131.6	0.80112	22131.6	0.93488	22131.6	0.85597	22131.6	0.9716		1.9635	0.51968	1.9635	1.4519	1.9635	1.13465	1.9635	0.90247		4869.39	0.00199	4869.39	0.000870587	4869.39	0.00148	4869.39
1.97996	0.01948	1.97995	0.00381	1.98003	-0.00431		465.5	84163.4	57006.2	84161.1	57008	57006.2	57006.2	57006.2	84162.9	465.5	40219.1	32489.1	39704.9	32489.1	32522.6	32489.1	39738.3		22132.8	0.80621	22132.8	0.93597	22132.8	0.86284	22132.8	0.9659		1.99418	0.62069	1.99418	1.53425	1.99418	1.19846	1.99418	1.06224		4869.57	0.000617058	4869.57	0.000362669	4869.57	0.000849047	4869.57
1.98001	-0.00175	1.98001	0.01451	1.98009	0.00417		465.4	86991.4	56820.3	86916.4	56822.9	56820.3	56820.3	56820.3	86919	465.4	40930	32435.9	40936.1	32435.9	32476.5	32435.9	40976.7		22134.2	0.81054	22134.2	0.93488	22134.2	0.86619	22134.2	0.95663		2.02485	0.74085	2.02485	1.63258	2.02485	1.26786	2.02485	1.25715		4869.75	0.000671347	4869.75	0.000215866	4869.75	0.00157	4869.75
1.98007	0.000509221	1.98006	-0.02099	1.98015	-0.00267		465.3	89196.8	56617.4	89754	56621.1	56617.4	56617.5	56617.4	89757.7	465.3	41567.6	32376	42314.1	32376	32425.2	32376	42363.3		22135.4	0.81072	22135.4	0.93279	22135.4	0.86613	22135.4	0.94776		2.05553	0.87823	2.05553	1.75795	2.05553	1.35226	2.05553	1.4777		4869.93	0.000857578	4869.93	0.000212498	4869.93	0.000912326	4869.93
1.98012	0.02437	1.98012	-0.00858	1.9802	-0.01449		465.2	92396.7	56394.8	92632.6	56399.9	56394.8	56394.8	56394.8	92637.9	465.2	43489.1	32309.2	43839.4	32309.2	32368.6	32309.2	43898.8		22136.8	0.81279	22136.8	0.9332	22136.8	0.86601	22136.8	0.93948		2.08621	1.03725	2.08621	1.91656	2.08621	1.45915	2.08621	1.72615		4870.1	-0.000344561	4870.1	-0.000345959	4870.1	0.000332767	4870.1
1.98018	-0.01175	1.98018	-0.00937	1.98026	0.00316		465.1	96182.1	56153	95507.7	56160.3	56153	56153.2	56153	95515.1	465.1	44885.3	32234.6	45506.5	32234.6	32306.1	32234.6	45578.1		22138	0.81691	22138	0.93654	22138	0.86887	22138	0.93687		2.11689	1.22433	2.11689	2.10796	2.11689	1.59175	2.11689	2.0121		4870.28	0.000870411	4870.28	0.000325151	4870.28	0.000875493	4870.28
1.98024	0.000593663	1.98023	0.00563	1.98031	-0.02535		465	98209.6	55893	98328.4	55903.2	55893	55893.3	55893	98338.9	465	46411.9	32150.8	47303.8	32150.8	32236.8	32150.8	47389.7		22139.5	0.82532	22139.5	0.9445	22139.5	0.87687	22139.5	0.93849		2.14757	1.44296	2.14757	2.32528	2.14757	1.74807	2.14757	2.34484		4870.46	0.00166	4870.46	0.00067457	4870.46	0.00102	4870.46
1.98029	-0.00403	1.98029	-0.00201	1.98037	-0.01602		464.9	100291	55614.7	101038	55628.9	55614.7	55615.3	55614.7	101053	464.9	48179.6	32055.6	49211.9	32055.6	32158.5	32055.6	49314.8		22140.7	0.83527	22140.7	0.95426	22140.7	0.88734	22140.7	0.94405		2.17825	1.69022	2.17825	2.55719	2.17825	1.92161	2.17825	2.72598		4870.64	0.000987008	4870.64	0.00124	4870.64	0.00135	4870.64
1.98035	-0.01701	1.98034	-0.00436	1.98042	-0.01019		464.8	102429	55318.1	103576	55337.7	55318.1	55319.2	55318.1	103597	464.8	50745.1	31948.7	51206.2	31948.7	32071.6	31948.7	51329		22142.1	0.85048	22142.1	0.96886	22142.1	0.90416	22142.1	0.95629		2.20893	1.95613	2.20893	2.79008	2.20893	2.10285	2.20893	3.14548		4870.82	0.00201	4870.82	0.000537096	4870.82	-0.000119518	4870.82
1.9804	-0.01175	1.9804	-0.01806	1.98048	0.01307		464.7	105644	55003.4	105881	55030.3	55003.4	55005.4	55003.4	105910	464.7	52796.8	31828.9	53253.3	31828.9	31975.1	31828.9	53399.5		22144	0.87482	22144	0.99112	22144	0.93148	22144	0.97688		2.23961	2.22497	2.23961	3.00982	2.23961	2.28095	2.23961	3.58197		4871	0.00152	4871	0.000526747	4871	0.0011	4871
1.98046	-0.01409	1.98045	0.00404	1.98054	0.00333		464.6	109107	54671.7	107893	54708.4	54671.7	54675.5	54671.7	107933	464.6	55219.4	31695.9	55313.3	31695.9	31869.4	31695.9	55486.9		22145.9	0.89832	22145.9	1.01352	22145.9	0.96027	22145.9	1.00163		2.27029	2.47769	2.27029	3.20309	2.27029	2.44499	2.27029	4.00602		4871.17	0.00061646	4871.17	0.000355831	4871.17	5.13394e-05	4871.17
1.98051	-0.01896	1.98051	0.0033	1.98059	0.01386		464.5	110151	54325.5	109555	54375.2	54325.5	54332.2	54325.5	109612	464.5	56820.3	31549.4	57339.1	31549.4	31754.7	31549.4	57544.5		22148.1	0.91964	22148.1	1.0365	22148.1	0.98943	22148.1	1.03641		2.30097	2.69437	2.30097	3.35818	2.30097	2.58491	2.30097	4.38444		4871.35	0.00108	4871.35	0.000696159	4871.35	0.00309	4871.35
1.98057	-0.02128	1.98057	-0.01482	1.98065	-0.00676		464.4	110287	53967.2	110819	54034.1	53967.2	53978.8	53967.2	110898	464.4	58831.7	31389.9	59278.6	31389.9	31632.1	31389.9	59520.8		22150	0.93263	22150	1.05147	22150	1.00853	22150	1.06709		2.33165	2.85653	2.33165	3.46558	2.33165	2.69207	2.33165	4.68456		4871.53	0.00207	4871.53	-9.37457e-05	4871.53	0.00125	4871.53
1.98063	-0.02365	1.98062	-0.01052	1.9807	-0.01699		464.3	110355	53600.3	111645	53689.7	53600.3	53620	53600.3	111754	464.3	60968.5	31216.3	61074	31216.3	31501.2	31216.3	61358.9		22151.9	0.93734	22151.9	1.05843	22151.9	1.01673	22151.9	1.08841		2.36233	2.94907	2.36233	3.51832	2.36233	2.75971	2.36233	4.87792		4871.71	0.00198	4871.71	0.000601758	4871.71	0.000884324	4871.71
1.98068	0.00054541	1.98068	-0.00255	1.98076	-0.01448		464.2	110846	53227.6	112001	53346.3	53227.6	53260.7	53227.6	112153	464.2	63902.8	31029.2	62668.1	31029.2	31363.3	31029.2	63002.2		22154.1	0.93288	22154.1	1.05504	22154.1	1.01201	22154.1	1.0961		2.39301	2.96168	2.39301	3.51223	2.39301	2.78317	2.39301	4.94331		4871.89	0.00139	4871.89	0.000221409	4871.89	0.000716841	4871.89
1.98074	0.00711	1.98073	-0.01645	1.98081	-0.000858135		464.1	111872	52853	111872	53009.6	52853	52907.4	52853	112083	464.1	65657.8	30830.2	64005.8	30830.2	31220.9	30830.2	64396.5		22156	0.92255	22156	1.04344	22156	0.99817	22156	1.08827		2.42369	2.88986	2.42369	3.446	2.42369	2.76002	2.42369	4.86888		4872.06	0.00149	4872.06	0.000675876	4872.06	-0.000343119	4872.06
1.98079	0.01175	1.98079	-0.01261	1.98087	0.00643		464	109989	52478	111252	52683.1	52478	52565.5	52478	111544	464	65892	30620.5	65036.5	30620.5	31075.9	30620.5	65491.9		22157.9	0.91057	22157.9	1.02661	22157.9	0.97772	22157.9	1.06793		2.45437	2.73531	2.45437	3.32109	2.45437	2.69011	2.45437	4.65328		4872.24	0.00141	4872.24	0.000252398	4872.24	0.00169	4872.24
1.98085	0.000943494	1.98084	-0.01384	1.98093	-0.01702		463.9	108843	52104.1	110149	52371	52104.1	52242.4	52104.1	110554	463.9	66924.4	30401.3	65717.6	30401.3	30930.5	30401.3	66246.8		22160	0.89374	22160	1.00592	22160	0.95224	22160	1.03667		2.48505	2.50574	2.48505	3.1416	2.48505	2.57548	2.48505	4.3058		4872.42	0.00151	4872.42	0.000459769	4872.42	0.00281	4872.42
1.9809	0.00291	1.9809	0.00271	1.98098	-0.01048		463.8	107679	51734.7	108587	52079.8	51734.7	51949.2	51734.7	109146	463.8	67913.6	30178.4	66021.9	30178.4	30791.6	30178.4	66635.1		22162	0.88077	22162	0.989	22162	0.93091	22162	1.00946		2.51573	2.21418	2.51573	2.91393	2.51573	2.42016	2.51573	3.84556		4872.6	0.00233	4872.6	-0.000152422	4872.6	0.00181	4872.6
1.98096	0.01277	1.98096	0.000138292	1.98104	-0.0158		463.7	105485	51372.6	106602	51815.7	51372.6	51698.6	51372.6	107371	463.7	65966.8	29952.3	65930.1	29952.3	30660.6	29952.3	66638.4		22164.1	0.86896	22164.1	0.97417	22164.1	0.91192	22164.1	0.98501		2.54641	1.87777	2.54641	2.64643	2.54641	2.22993	2.54641	3.29978		4872.78	0.00238	4872.78	0.000937369	4872.78	0.00292	4872.78
1.98102	0.02602	1.98101	0.00634	1.98109	-0.01747		463.6	104394	51016.6	104237	51581.6	51016.6	51502.5	51016.6	105288	463.6	67297.7	29725.5	65439.7	29725.5	30541.2	29725.5	66255.3		22166	0.86253	22166	0.96569	22166	0.90005	22166	0.96961		2.57709	1.51629	2.57709	2.34886	2.57709	2.01195	2.57709	2.70134		4872.96	0.00232	4872.96	0.0012	4872.96	0.00219	4872.96
1.98107	-0.00538	1.98107	0.0131	1.98115	-0.02476		463.5	103465	50668.2	101546	51383.9	50668.2	51378.4	50668.2	102972	463.5	65323	29499.8	64562.3	29499.8	30436.1	29499.8	65498.6		22168	0.86008	22168	0.96134	22168	0.89396	22168	0.96324		2.60777	1.15047	2.60777	2.03193	2.60777	1.77442	2.60777	2.08606		4873.13	0.000918411	4873.13	0.000192142	4873.13	0.00208	4873.13
1.98113	0.00711	1.98112	-0.00375	1.9812	-0.00301		463.4	101078	50329.1	98587.1	51229.5	50329.1	51346.4	50329.1	100505	463.4	65012.3	29278.9	63326	29278.9	30350.5	29278.9	64397.6		22170.1	0.86018	22170.1	0.96055	22170.1	0.89289	22170.1	0.96275		2.63845	0.80036	2.63845	1.7067	2.63845	1.52616	2.63845	1.48991		4873.31	0.00269	4873.31	0.000262896	4873.31	0.0021	4873.31
1.98118	0.000533347	1.98118	-0.00939	1.98126	-0.00638		463.3	98622.2	49999.5	95422.8	51124.3	49999.5	51427	49999.5	97975	463.3	62703.2	29061.8	61766.6	29061.8	30284.2	29061.8	62989		22172	0.86377	22172	0.96209	22172	0.8951	22172	0.96581		2.66913	0.48418	2.66913	1.38411	2.66913	1.27622	2.66913	0.94733		4873.49	0.00152	4873.49	0.000504236	4873.49	0.000622709	4873.49
1.98124	0.00297	1.98124	0.00265	1.98132	-0.02488		463.2	96379.2	49680.4	92115.8	51075.8	49680.4	51641.8	49680.4	95472.6	463.2	61814.7	28853.8	59936.2	28853.8	30243.8	28853.8	61326.2		22174	0.86755	22174	0.96501	22174	0.89933	22174	0.96966		2.69981	0.22008	2.69981	1.0745	2.69981	1.0336	2.69981	0.49503		4873.67	0.000260412	4873.67	0.000337351	4873.67	0.000770218	4873.67
1.9813	0.00889	1.98129	0.03199	1.98137	-0.01536		463.1	94512.1	49371.6	88726.2	51090.5	49371.6	52008.8	49371.6	93082.4	463.1	58589	28653.5	57887.1	28653.5	30229.1	28653.5	59462.7		22176.1	0.87333	22176.1	0.96918	22176.1	0.90559	22176.1	0.97427		2.73049	0.08271	2.73049	0.78731	2.73049	0.80709	2.73049	0.22473		4873.85	-0.000118071	4873.85	0.000205825	4873.85	0.000391884	4873.85
1.98135	0.00607	1.98135	0.01867	1.98143	0.00543		463	93809.2	49073.2	85311.1	51175.6	49073.2	52540.2	49073.2	90880.5	463	57821	28462.8	55678.6	28462.8	30242.8	28462.8	57458.7		22178	0.87983	22178	0.97411	22178	0.91255	22178	0.97794		2.76117	0.19055	2.76117	0.53119	2.76117	0.60544	2.76117	0.30835		4874.02	0.00162	4874.02	0.000238033	4874.02	0.00209	4874.02
1.98141	-0.01157	1.9814	0.01171	1.98148	0.01447		462.9	91292.9	48784.3	81920.8	51337.2	48784.3	53236.6	48784.3	88926	462.9	56034.5	28281.3	53368.3	28281.3	30285.7	28281.3	55372.7		22180	0.88812	22180	0.97982	22180	0.92171	22180	0.98133		2.79185	0.28474	2.79185	0.31571	2.79185	0.43827	2.79185	0.4526		4874.2	0.00214	4874.2	0.000846587	4874.2	-0.000553248	4874.2
1.98146	0.00644	1.98146	-0.00516	1.98154	-0.01102		462.8	89690.8	48504.7	78600.8	51581.8	48504.7	54083.3	48504.7	87256.5	462.8	53989.8	28110.7	51013.1	28110.7	30360.2	28110.7	53262.6		22182.1	0.89865	22182.1	0.98782	22182.1	0.93476	22182.1	0.98742		2.82252	0.33074	2.82252	0.16233	2.82252	0.31746	2.82252	0.52563		4874.38	0.00142	4874.38	0.00103	4874.38	0.00133	4874.38
1.98152	-0.02037	1.98151	0.01037	1.9816	0.00276		462.7	87601.6	48232.4	75387.3	51913.7	48232.4	55043.6	48232.4	85879.9	462.7	51821.6	27947.9	48661	27947.9	30464	27947.9	51177		22184	0.90918	22184	0.99641	22184	0.94794	22184	0.99333		2.8532	0.33409	2.8532	0.13765	2.8532	0.25473	2.8532	0.52449		4874.56	0.00194	4874.56	0.00126	4874.56	0.000143434	4874.56
1.98157	-0.02344	1.98157	0.01125	1.98165	-0.0101		462.6	87354.8	47969.1	72313.3	52339.5	47969	56061.2	47969	84776.1	462.6	51132.6	27795.1	46358.7	27795.1	30599.6	27795.1	49163.1		22186	0.92058	22186	1.006	22186	0.96231	22186	1.00287		2.88388	0.30508	2.88388	0.20487	2.88388	0.24462	2.88388	0.4646		4874.74	0.00115	4874.74	-5.02323e-05	4874.74	0.000614621	4874.74
1.98163	-0.000878039	1.98163	-0.00834	1.98171	-0.000604809		462.5	85470.8	47714.6	69402.9	52862.8	47714.5	57055.8	47714.5	83892.6	462.5	48677.3	27652	44143.1	27652	30767	27652	47258.1		22188.1	0.93248	22188.1	1.01702	22188.1	0.97836	22188.1	1.01594		2.91456	0.25544	2.91456	0.26508	2.91456	0.25831	2.91456	0.36649		4874.92	0.00136	4874.92	0.000313033	4874.92	0.000584799	4874.92
1.98169	-0.000383451	1.98168	-0.000850885	1.98176	0.01293		462.4	82979.7	47467.5	66672	53483.3	47467.3	57929.2	47467.3	83150.1	462.4	47112.4	27518.1	42043.4	27518.1	30965.6	27518.1	45491		22190	0.94231	22190	1.02588	22190	0.99125	22190	1.02844		2.94524	0.19677	2.94524	0.29881	2.94524	0.27061	2.94524	0.25195		4875.09	0.00197	4875.09	0.000269512	4875.09	0.00108	4875.09
1.98174	0.00137	1.98174	0.00775	1.98182	0.01807		462.3	82680.3	47226.8	64130.8	54198.8	47226.4	58579.3	47226.4	82456.5	462.3	45586.7	27392.4	40080.6	27392.4	31194.2	27392.4	43882.4		22192	0.94996	22192	1.03257	22192	1.00143	22192	1.03982		2.97592	0.13958	2.97592	0.30588	2.97592	0.27063	2.97592	0.14316		4875.27	0.00189	4875.27	0.000131223	4875.27	0.000693512	4875.27
1.9818	0.0055	1.98179	0.00433	1.98187	0.02222		462.2	81378	46994.1	61786.7	55006	46993.4	58917.7	46993.4	81724.5	462.2	44225.1	27275.7	38270.2	27275.7	31452.6	27275.7	42447.1		22194.1	0.95411	22194.1	1.03661	22194.1	1.00805	22194.1	1.05029		3.0066	0.09287	3.0066	0.29006	3.0066	0.25607	3.0066	0.07252		4875.45	0.000649819	4875.45	0.000974915	4875.45	0.000933069	4875.45
1.98185	0.0103	1.98185	-0.00741	1.98193	-0.019		462.1	79980	46769.3	59640.2	55896.2	46767.9	58882.3	46767.9	80884.2	462.1	42965.1	27166	36618.4	27166	31737.9	27166	41190.3		22196.1	0.95562	22196.1	1.03673	22196.1	1.00955	22196.1	1.0538		3.03728	0.06405	3.03728	0.25631	3.03728	0.22856	3.03728	0.0842		4875.63	0.00067232	4875.63	0.000938013	4875.63	0.000550268	4875.63
1.98191	-0.00157	1.9819	-0.01484	1.98199	0.00697		462	78309.6	46550.2	57686.1	56853.9	46547.8	58449.3	46547.8	79896.2	462	42143.8	27062	35126.7	27062	32046.9	27062	40111.7		22198	0.95353	22198	1.03363	22198	1.00726	22198	1.05236		3.06796	0.0547	3.06796	0.20986	3.06796	0.19159	3.06796	0.11709		4875.81	0.000697546	4875.81	0.000515263	4875.81	0.000323012	4875.81
1.98197	0.00763	1.98196	-0.00578	1.98204	0.03607		461.9	77678.2	46338.5	55919.6	57862.7	46334.2	57643.9	46334.2	78762	461.9	41837.5	26962.9	33792.5	26962.9	32377	26962.9	39206.6		22199.9	0.94984	22199.9	1.02805	22199.9	1.0018	22199.9	1.04645		3.09864	0.05513	3.09864	0.15609	3.09864	0.15019	3.09864	0.13279		4875.98	0.000525008	4875.98	0.00096302	4875.98	0.00172	4875.98
1.98202	0.00688	1.98202	-0.01361	1.9821	0.02024		461.8	76391.8	46133.9	54331.1	58899.5	46126.5	56529.5	46126.5	77514.4	461.8	40873	26868.4	32610	26868.4	32725	26868.4	38466.6		22202.1	0.94405	22202.1	1.02034	22202.1	0.99332	22202.1	1.03729		3.12932	0.05551	3.12932	0.10179	3.12932	0.11231	3.12932	0.13337		4876.16	0.00148	4876.16	0.000356805	4876.16	0.000900738	4876.16
1.98208	0.00283	1.98207	-0.0021	1.98215	0.00123		461.7	75712.4	45937	52910	59937.1	45924.4	55196.6	45924.4	76207.6	461.7	39887.9	26777.3	31569.7	26777.3	33086.7	26777.3	37879.2		22204	0.94018	22204	1.01311	22204	0.98513	22204	1.02691		3.16	0.05238	3.16	0.06452	3.16	0.09293	3.16	0.13158		4876.34	0.00145	4876.34	0.00043589	4876.34	-0.00018263	4876.34
1.98213	0.01982	1.98213	0.00317	1.98221	0.0083		461.6	74490.7	45749.3	51644.8	60945.1	45728.1	53746.9	45728.1	74901.9	461.6	39601.2	26690.1	30662.3	26690.1	33459.1	26690.1	37431.3		22205.9	0.93382	22205.9	1.0061	22205.9	0.9775	22205.9	1.01846		3.19068	0.0454	3.19068	0.08183	3.19068	0.10678	3.19068	0.14191		4876.52	0.000152675	4876.52	0.000745576	4876.52	-0.00126	4876.52
1.98219	0.00201	1.98218	0.000572564	1.98227	0.01613		461.5	72770.9	45572.7	50523	61889.7	45537.3	52276	45537.3	73649.5	461.5	38344.2	26606.2	29875.8	26606.2	33837.1	26606.1	37106.9		22208.1	0.92945	22208.1	1.00017	22208.1	0.97064	22208.1	1.0091		3.22136	0.03906	3.22136	0.13503	3.22136	0.14493	3.22136	0.17044		4876.7	0.00114	4876.7	0.000201237	4876.7	-0.000501457	4876.7
1.98224	-0.00381	1.98224	-0.000700096	1.98232	0.000782451		461.4	72304.8	45409.6	49531.3	62735.9	45351.5	50862.3	45351.5	72484.6	461.4	38732.2	26525	29197.9	26524.9	34215.9	26524.8	36889.1		22210	0.9267	22210	0.99675	22210	0.96604	22210	1.00414		3.25204	0.05046	3.25204	0.19695	3.25204	0.19279	3.25204	0.21503		4876.88	0.000919463	4876.88	0.000309225	4876.88	0.000129374	4876.88
1.9823	0.01024	1.9823	-0.00625	1.98238	0.00328		461.3	71508.9	45264.7	48657.3	63449.7	45170.8	49562.6	45170.8	71422	461.3	38143.8	26446.4	28616.9	26446.3	34590.3	26446.2	36761.3		22211.9	0.92605	22211.9	0.99437	22211.9	0.96261	22211.9	1.00158		3.28272	0.08879	3.28272	0.26122	3.28272	0.24378	3.28272	0.27477		4877.05	0.00176	4877.05	0.00112	4877.05	-0.00111	4877.05
1.98236	0.00353	1.98235	-0.00293	1.98243	-0.00503		461.2	70767.5	45143.8	47887.8	63998.5	44994	48409.3	44994	70457.2	461.2	37243.4	26370.5	28121	26370.1	34954.8	26370	36706.4		22214.1	0.92459	22214.1	0.9926	22214.1	0.95989	22214.1	0.99925		3.3134	0.14644	3.3134	0.32573	3.3134	0.29519	3.3134	0.35193		4877.23	0.000937681	4877.23	0.000412605	4877.23	0.000104784	4877.23
1.98241	-0.01362	1.98241	-0.01072	1.98249	-0.0132		461.1	70448.1	45056.5	47210.9	64355.1	44821	47415.4	44821	69574.9	461.1	37128.5	26297	27699.2	26296.2	35303.7	26296	36708.1		22216	0.92538	22216	0.99151	22216	0.9581	22216	0.99874		3.34408	0.21716	3.34408	0.38881	3.34408	0.34542	3.34408	0.44784		4877.41	0.0023	4877.41	0.000100659	4877.41	0.000532628	4877.41
1.98247	0.00518	1.98246	-0.00748	1.98254	-0.01676		461	68959.5	45017.6	46616.5	64499.9	44652.4	46579.6	44652.4	68756.3	461	36043.7	26226.5	27341.6	26224.8	35631.6	26224.5	36751.1		22218	0.92542	22218	0.99078	22218	0.9572	22218	0.9984		3.37476	0.29515	3.37476	0.44849	3.37476	0.39303	3.37476	0.55954		4877.59	0.000741388	4877.59	0.000540099	4877.59	-0.0012	4877.59
1.98252	-0.01134	1.98252	-0.00206	1.9826	-0.0031		460.9	67915.9	45046.2	46094.1	64420.2	44487.9	45888.7	44487.9	67985.7	460.9	36243.6	26159.5	27039.2	26156.1	35932.8	26155.6	36820.9		22220.1	0.92711	22220.1	0.99071	22220.1	0.95702	22220.1	0.9962		3.40544	0.37383	3.40544	0.50244	3.40544	0.4364	3.40544	0.67918		4877.77	0.000378341	4877.77	-0.000354797	4877.77	-7.72135e-05	4877.77
1.98258	-0.00683	1.98258	0.01132	1.98266	-0.01205		460.8	67494.9	45168.9	45634.4	64112.5	44327.1	45324.2	44327.1	67258.7	460.8	35620.3	26094.4	26781.5	26087.8	36199.9	26087	36902.6		22222	0.92935	22222	0.99136	22222	0.95727	22222	0.99483		3.43612	0.44605	3.43612	0.54809	3.43612	0.47375	3.43612	0.79551		4877.94	0.00101	4877.94	-5.76323e-05	4877.94	2.73007e-05	4877.94
1.98264	-0.00358	1.98263	0.00884	1.98271	0.01287		460.7	66898.8	45422.1	45229.7	63583.1	44170.8	44866.1	44170.8	66588.5	460.7	36495.5	26033.3	26561.9	26020.8	36428.3	26019.6	36985.4		22224	0.93198	22224	0.99296	22224	0.95894	22224	0.99664		3.4668	0.50483	3.4668	0.58289	3.4668	0.50328	3.4668	0.8959		4878.12	0.000454088	4878.12	-0.000118557	4878.12	9.49257e-05	4878.12
1.98269	0.01848	1.98269	0.0116	1.98277	0.00317		460.6	66151.1	45849.8	44869.3	62843.6	44015.9	44491.1	44015.9	66006.2	460.6	35859.4	25977	26373	25954	36612.2	25952.3	37059.4		22225.9	0.93642	22225.9	0.99572	22225.9	0.96276	22225.9	0.9967		3.49748	0.54419	3.49748	0.60462	3.49748	0.52334	3.49748	0.96831		4878.3	0.000532218	4878.3	-2.59681e-05	4878.3	-0.000856945	4878.3
1.98275	0.01901	1.98274	0.00748	1.98282	0.00831		460.5	67120.9	46512.5	44547.3	61916.6	43862.7	44181.1	43862.7	65569.5	460.5	35595.5	25928.1	26208.4	25886.5	36746.5	25884	37117.5		22228.1	0.94214	22228.1	1.00035	22228.1	0.96892	22228.1	1.00074		3.52816	0.55982	3.52816	0.6116	3.52816	0.53266	3.52816	1.00297		4878.48	0.000324692	4878.48	-4.90988e-05	4878.48	0.000731137	4878.48
1.9828	-0.00064884	1.9828	0.00718	1.98288	0.00614		460.4	65717.9	47484.1	44256.2	60828.9	43709.7	43918.9	43709.7	65359.2	460.4	36604.4	25891.8	26063.1	25818.3	36827.6	25814.7	37156.8		22230	0.94877	22230	1.00575	22230	0.97531	22230	1.00634		3.55884	0.54967	3.55884	0.60288	3.55884	0.5305	3.55884	0.9937		4878.66	-8.7025e-05	4878.66	-0.000124298	4878.66	0.00103	4878.66
1.98286	-0.000938355	1.98285	-0.00936	1.98294	0.00628		460.3	66648.4	48854.9	43989.9	59611.7	43555.7	43690.5	43555.6	65480.2	460.3	36208.9	25876.5	25933.4	25749.6	36852.9	25744.3	37179.6		22231.9	0.95593	22231.9	1.01164	22231.9	0.98269	22231.9	1.01368		3.58952	0.51423	3.58952	0.57842	3.58952	0.51688	3.58952	0.93879		4878.84	0.0005296	4878.84	0.000621148	4878.84	0.00083228	4878.84
1.98291	-0.00797	1.98291	-0.00508	1.98299	-0.01754		460.2	66940.5	50731.8	43742.5	58297.8	43399.2	43484.3	43399.1	66059.3	460.2	36980.4	25893.7	25814.2	25678.8	36819	25671.1	37192.4		22234.1	0.96312	22234.1	1.01898	22234.1	0.99151	22234.1	1.02074		3.62019	0.45652	3.62019	0.53917	3.62019	0.49263	3.62019	0.84132		4879.01	0.000252887	4879.01	0.000345114	4879.01	-0.00022125	4879.01
1.98297	-0.00229	1.98297	0.0022	1.98305	0.01913		460.1	67358.1	53236.7	43509.3	56920.7	43239.3	43291.9	43239	67241.8	460.1	37813.9	25962.5	25702.1	25605.5	36724.8	25594.6	37211.2		22236	0.96849	22236	1.02513	22236	0.99852	22236	1.02858		3.65087	0.38183	3.65087	0.48716	3.65087	0.45958	3.65087	0.70901		4879.19	0.000286526	4879.19	0.000367104	4879.19	-0.00112	4879.19
1.98303	-0.00504	1.98302	0.00238	1.9831	0.02891		460	69168.2	56498	43281.5	55507.7	43070.3	43102	43069.8	69180.1	460	38013.8	26111.5	25594.9	25530.2	36570.3	25514.6	37263.1		22238	0.97326	22238	1.02949	22238	1.00475	22238	1.03471		3.68155	0.29722	3.68155	0.42562	3.68155	0.42065	3.68155	0.55366		4879.37	0.00183	4879.37	0.000283114	4879.37	-0.00104	4879.37
1.98308	-0.0104	1.98308	0.00721	1.98316	0.03548		459.9	72169.2	60650.3	43053.7	54085.5	42889.4	42907.8	42888.7	72032	459.9	39094.7	26379.6	25488.8	25451.1	36355	25429.2	37386.9		22239.9	0.97641	22239.9	1.03204	22239.9	1.00903	22239.9	1.04006		3.71223	0.21109	3.71223	0.35932	3.71223	0.38	3.71223	0.39074		4879.55	0.000652782	4879.55	4.74311e-05	4879.55	-0.00144	4879.55
1.98314	-0.01083	1.98313	0.00613	1.98322	0.04066		459.8	75360.4	65817.1	42817.4	52673.7	42690.6	42700.6	42689.4	75942.1	459.8	40307.3	26823.1	25381.9	25368.5	36080.5	25337.9	37640.2		22242.1	0.97803	22242.1	1.03228	22242.1	1.01108	22242.1	1.0437		3.74291	0.13353	3.74291	0.29541	3.74291	0.34305	3.74291	0.2409		4879.73	0.000536669	4879.73	-9.64262e-05	4879.73	-0.000688981	4879.73
1.98319	0.02069	1.98319	0.00191	1.98327	-0.00688		459.7	80459.9	72098.5	42564.3	51287.2	42467.6	42471.9	42465.5	81027.8	459.7	41566	27518.2	25272.7	25282.8	35749.8	25240.4	38102.1		22245.9	0.97659	22245.9	1.02587	22245.9	1.00723	22245.9	1.04078		3.77359	0.08025	3.77359	0.24479	3.77359	0.31607	3.77359	0.14234		4879.9	0.000705774	4879.9	-0.000205904	4879.9	-0.000549385	4879.9
1.98325	0.01746	1.98325	0.00531	1.98333	-0.00104		459.6	85941.3	79550.2	42286	49935.3	42213.5	42213.6	42210	87358.7	459.6	42478.8	28562.9	25158.4	25193.3	35364.9	25135	38874.6		22250	0.9677	22250	1.01176	22250	0.99422	22250	1.02725		3.80427	0.07358	3.80427	0.22162	3.80427	0.30447	3.80427	0.14753		4880.08	-0.000388975	4880.08	0.000302585	4880.08	6.76548e-05	4880.08
1.98331	-0.0086	1.9833	-0.01196	1.98338	-0.00356		459.5	93214.8	88161.5	41974.8	48623.6	41922.5	41918.7	41916.7	94934.2	459.5	44263.8	30081.8	25037.2	25099.8	34929	25020.2	40087.2		22253.9	0.95633	22253.9	0.99515	22253.9	0.9776	22253.9	1.00772		3.83495	0.09554	3.83495	0.2336	3.83495	0.31007	3.83495	0.1965		4880.26	0.000396332	4880.26	-0.000161475	4880.26	-0.00128	4880.26
1.98336	-0.00797	1.98336	0.00636	1.98344	-0.00285		459.4	100993	97825.9	41620.2	47350	41585.2	41577.1	41576	103654	459.4	46346.1	32225.5	24906.8	25002.5	34445.7	24894.6	41896.6		22258	0.94639	22258	0.97918	22258	0.95986	22258	0.98724		3.86563	0.11682	3.86563	0.27208	3.86563	0.32993	3.86563	0.22489		4880.44	0.00132	4880.44	-2.83274e-05	4880.44	-0.000942156	4880.44
1.98342	-0.00705	1.98341	0.00577	1.98349	-0.00504		459.3	111718	108326	41215.2	46112.1	41196.2	41182.2	41181.7	113305	459.3	48851.7	35168.9	24766.2	24902.5	33919.5	24757.4	44484.7		22262.1	0.94016	22262.1	0.96947	22262.1	0.94889	22262.1	0.97231		3.89631	0.13362	3.89631	0.32236	3.89631	0.3583	3.89631	0.21991		4880.62	0.000384178	4880.62	-0.000349804	4880.62	0.000262884	4880.62
1.98347	0.02057	1.98347	-0.01236	1.98355	0.00453		459.2	121463	119311	40752.1	44903.5	40749.5	40727.1	40726.8	123536	459.2	50688.1	39098.8	24611.5	24798.9	33352.8	24605.3	48046		22266	0.94339	22266	0.96892	22266	0.94855	22266	0.96732		3.92699	0.15213	3.92699	0.37432	3.92699	0.38958	3.92699	0.18846		4880.8	0.00050889	4880.8	-0.000383239	4880.8	-0.0016	4880.8
1.98353	0.01742	1.98353	-0.01391	1.98361	-0.00346		459.1	132254	130305	40227.2	43719	40243	40208.4	40208.2	133870	459.1	54344.8	44199.7	24438	24690	32746.4	24433.6	52773.4		22270.1	0.95285	22270.1	0.97746	22270.1	0.95766	22270.1	0.97317		3.95767	0.17895	3.95767	0.42276	3.95767	0.41963	3.95767	0.15807		4880.97	0.00106	4880.97	-0.000291085	4880.97	-0.0022	4880.97
1.98359	0.01875	1.98358	0.00152	1.98366	0.0049		459	141793	140717	39638.8	42553.2	39677.2	39624.7	39624.6	143713	459	60046.7	50630.2	24240.9	24575	32101.7	24237.9	58834.2		22274	0.96424	22274	0.98989	22274	0.97162	22274	0.98554		3.98835	0.21566	3.98835	0.46541	3.98835	0.44597	3.98835	0.17953		4881.15	-0.000476192	4881.15	-0.00116	4881.15	-0.000678497	4881.15
1.98364	0.01115	1.98364	-0.01032	1.98372	0.01189		458.9	150333	149892	38991.4	41405.8	39059.5	38980.9	38980.9	152406	458.9	65664	58486.4	24014.1	24451.8	31417.8	24012	66334.1		22278.1	0.97852	22278.1	1.00272	22278.1	0.98698	22278.1	1.00155		4.01903	0.25902	4.01903	0.50168	4.01903	0.46748	4.01903	0.26146		4881.33	0.00116	4881.33	-0.000173186	4881.33	0.000672467	4881.33
1.9837	0.01316	1.98369	0.00826	1.98377	0.00578		458.8	156836	157168	38290.4	40275.7	38398.4	38282.6	38282.6	159284	458.8	73298.8	67759.9	23749.5	24317.5	30692	23748	75274.7		22282	0.98794	22282	1.01241	22282	0.99916	22282	1.01409		4.04971	0.30453	4.04971	0.53189	4.04971	0.484	4.04971	0.36886		4881.51	0.000372393	4881.51	0.000116869	4881.51	0.00144	4881.51
1.98375	0.0029	1.98375	0.01106	1.98383	0.01231		458.7	161958	161958	37545.8	39166.5	37708.1	37540.1	37540.1	163758	458.7	81627.8	78292.4	23438.3	24168.9	29920.3	23437.3	85508		22286.1	0.99648	22286.1	1.0191	22286.1	1.00882	22286.1	1.02307		4.08039	0.34894	4.08039	0.55678	4.08039	0.49603	4.08039	0.4793		4881.69	0.000328719	4881.69	0.000130865	4881.69	-0.000768203	4881.69
1.98381	0.01828	1.98381	0.00755	1.98389	-0.01156		458.6	164331	163834	36767.9	38081.4	37004.1	36763.7	36763.7	165396	458.6	92452.8	89736	23071.7	24003.6	29098.2	23071	96696.4		22290	1.002	22290	1.02254	22290	1.01436	22290	1.02723		4.11107	0.39113	4.11107	0.57715	4.11107	0.50441	4.11107	0.58229		4881.86	0.00117	4881.86	0.000601515	4881.86	-9.08665e-05	4881.86
1.98387	-0.00451	1.98386	0.00852	1.98394	0.01105		458.5	165404	162592	35972.7	37029.8	36308.8	35969.6	35969.6	163994	458.5	105316	101532	22643.3	23822.3	28223.1	22642.8	108292		22294.1	1.00552	22294.1	1.0242	22294.1	1.01789	22294.1	1.02879		4.14175	0.43173	4.14175	0.5936	4.14175	0.51004	4.14175	0.67375		4882.04	0.000945377	4882.04	4.57681e-05	4882.04	-0.00132	4882.04
1.98392	0.00307	1.98392	0.00713	1.984	0.00657		458.4	160889	158286	35175.9	36020.7	35645.3	35173.7	35173.7	159607	458.4	116087	112921	22147.9	23627.7	27293.4	22147.6	119548		22298	1.008	22298	1.02515	22298	1.01968	22298	1.02993		4.17243	0.47199	4.17243	0.60632	4.17243	0.51366	4.17243	0.75354		4882.22	0.000399816	4882.22	-1.99265e-07	4882.22	-0.000579087	4882.22
1.98398	-0.02415	1.98397	0.00414	1.98405	-0.005		458.3	154853	151219	34393.5	35064	35038.2	34391.9	34391.9	152539	458.3	127618	123004	21584.6	23426.9	26310.8	21584.4	129573		22302.1	1.01148	22302.1	1.0254	22302.1	1.02049	22302.1	1.03104		4.20311	0.51232	4.20311	0.61507	4.20311	0.51564	4.20311	0.82349		4882.4	0.00151	4882.4	-0.000234059	4882.4	0.000749863	4882.4
1.98403	-0.01035	1.98403	-0.01372	1.98411	-0.01415		458.2	147211	141901	33642.3	34170.8	34513.8	33641.2	33641.2	143304	458.2	136606	130848	20958.8	23233.5	25283	20958.6	137447		22306	1.01106	22306	1.02425	22306	1.01954	22306	1.03063		4.23379	0.55115	4.23379	0.61925	4.23379	0.516	4.23379	0.88513		4882.58	0.000444571	4882.58	-0.00096614	4882.58	-0.000214077	4882.58
1.98409	0.000641915	1.98408	-0.0019	1.98417	-0.02027		458.1	136186	130974	32940.1	33353.8	34099.8	32939.2	32939.2	132550	458.1	142557	135633	20282.8	23068.5	24224.2	20282.7	142361		22310.1	1.00906	22310.1	1.01997	22310.1	1.01493	22310.1	1.02673		4.26447	0.58468	4.26447	0.61808	4.26447	0.51441	4.26447	0.93772		4882.76	0.00108	4882.76	3.88905e-05	4882.76	0.000107485	4882.76
1.98415	0.00326	1.98414	-0.00103	1.98422	-0.00285		458	123326	119121	32296	32617.7	33815.2	32295.4	32295.4	120964	458	144638	136802	19574.1	22956.8	23153.3	19574.1	143764		22314	1.00483	22314	1.01272	22314	1.00752	22314	1.02037		4.29515	0.60758	4.29515	0.61076	4.29515	0.51031	4.29515	0.97738		4882.93	0.00169	4882.93	0.000178535	4882.93	-0.000320653	4882.93
1.9842	-0.00687	1.9842	0.00172	1.98428	-0.01204		457.9	111618	106995	31717.3	31965.8	33675.9	31716.9	31716.9	109203	457.9	140619	134169	18851.8	22924.3	22090.1	18851.8	141480		22317.9	0.9995	22317.9	1.00287	22317.9	0.99774	22317.9	1.01109		4.32583	0.61422	4.32583	0.59663	4.32583	0.5031	4.32583	0.99761		4883.11	0.00149	4883.11	-0.000298353	4883.11	0.00035294	4883.11
1.98426	0.00974	1.98425	-0.01427	1.98433	0.00851		457.8	100127	95160.3	31209.5	31400.1	33693.2	31209.2	31209.2	97835.6	457.8	135938	127965	18138.6	22998.6	21058	18138.5	135745		22322	0.99197	22322	0.99055	22322	0.98545	22322	0.9982		4.35651	0.59984	4.35651	0.57536	4.35651	0.49225	4.35651	0.99088		4883.29	0.00145	4883.29	-0.000212494	4883.29	0.000509271	4883.29
1.98431	-0.00884	1.98431	-0.00147	1.98439	0.00496		457.7	88465.5	84053.4	30771	30916.3	33867.7	30770.8	30770.8	87296	457.7	125790	118790	17455.9	23203.8	20078.6	17455.9	127160		22325.9	0.98461	22325.9	0.97897	22325.9	0.97454	22325.9	0.98449		4.38719	0.56158	4.38719	0.54697	4.38719	0.47746	4.38719	0.95053		4883.47	0.0019	4883.47	-0.000939068	4883.47	-0.000554606	4883.47
1.98437	-0.00365	1.98436	-0.00765	1.98445	0.02066		457.6	78806.1	73971.5	30395.4	30505.3	34188.8	30395.2	30395.2	77875.3	457.6	113676	107495	16821.9	23557.2	19169.8	16821.9	116578		22330.1	0.97881	22330.1	0.96904	22330.1	0.96509	22330.1	0.97208		4.41786	0.4992	4.41786	0.51189	4.41786	0.45868	4.41786	0.87249		4883.65	0.000525047	4883.65	-0.00046332	4883.65	0.000250302	4883.65
1.98442	-0.00845	1.98442	0.00226	1.9845	0.01544		457.5	71537.4	65086.3	30077.2	30159.8	34639.2	30077.1	30077.1	69731.4	457.5	100735	95029.7	16247.9	24065.3	18342.7	16247.9	104942		22333.9	0.97647	22333.9	0.96367	22333.9	0.95981	22333.9	0.96355		4.44854	0.41556	4.44854	0.47089	4.44854	0.43612	4.44854	0.75643		4883.82	0.000888948	4883.82	-0.001	4883.82	7.86984e-05	4883.82
1.98448	0.0056	1.98448	0.03335	1.98456	0.00258		457.4	64322	57458	29808.8	29870.6	35190.8	29808.7	29808.7	62901.9	457.4	87348	82299	15740.9	24725.4	17603.6	15740.9	93146.2		22338.1	0.97784	22338.1	0.96304	22338.1	0.95927	22338.1	0.96029		4.47922	0.31726	4.47922	0.42505	4.47922	0.41025	4.47922	0.60638		4884	0.00152	4884	-0.00123	4884	-0.000867824	4884
1.98454	0.01974	1.98453	0.00596	1.98461	0.000770388		457.3	59129.8	51059.6	29580.8	29626.6	35803.4	29580.7	29580.7	57328.2	457.3	77091.8	70055.4	15300.7	25522.1	16951.4	15300.7	81927.5		22342	0.98174	22342	0.96635	22342	0.96266	22342	0.96305		4.5099	0.21721	4.5099	0.37564	4.5099	0.3817	4.5099	0.43114		4884.18	-8.8348e-05	4884.18	-0.000879052	4884.18	9.21503e-05	4884.18
1.98459	-0.03564	1.98459	0.00691	1.98467	0.00538		457.2	55275.3	45806.7	29386.1	29419.9	36430.9	29386.1	29386.1	52885.3	457.2	67424.2	58844.2	14922.5	26429.5	16380.7	14922.5	71809.4		22346.1	0.98764	22346.1	0.97279	22346.1	0.96971	22346.1	0.96869		4.54058	0.14603	4.54058	0.32403	4.54058	0.35118	4.54058	0.24659		4884.36	0.00158	4884.36	-0.000667018	4884.36	-0.00144	4884.36
1.98465	0.01844	1.98464	0.00951	1.98473	0.01124		457.1	51242.9	41580.1	29220.5	29245.3	37022.6	29220.5	29220.5	49407	457.1	59580.4	48994.7	14598	27412.3	15881.8	14598	63092.9		22350	0.99518	22350	0.98043	22350	0.97913	22350	0.97609		4.57126	0.15597	4.57126	0.27154	4.57126	0.3194	4.57126	0.1103		4884.54	0.00116	4884.54	-0.000194094	4884.54	0.000150118	4884.54
1.9847	-0.00681	1.9847	0.00293	1.98478	-0.00806		457	47624.6	38239.1	29076.7	29094.7	37522.5	29076.7	29076.7	46702.9	457	53952.4	40644.3	14316.6	28427.4	15443.4	14316.6	55881.9		22353.9	1.00421	22353.9	0.98965	22353.9	0.99009	22353.9	0.98466		4.60194	0.222	4.60194	0.21941	4.60194	0.28704	4.60194	0.19753		4884.72	0.00132	4884.72	-0.000318772	4884.72	0.000536851	4884.72
1.98476	-0.01175	1.98476	-0.00992	1.98484	-0.0253		456.9	46280.3	35643.3	28951.7	28964.7	37881.5	28951.7	28951.7	44586.1	456.9	49568.9	33785.1	14071.1	29430.3	15056.9	14071.1	50130.1		22358.1	1.01446	22358.1	1.00084	22358.1	1.00317	22358.1	0.99652		4.63262	0.28898	4.63262	0.1687	4.63262	0.25467	4.63262	0.34664		4884.89	0.000383732	4884.89	-0.000949557	4884.89	0.00155	4884.89
1.98482	-0.00574	1.98481	-0.0115	1.98489	0.01059		456.8	43561.3	33658.7	28843	28852.3	38059.6	28843	28843	42884.7	456.8	45757.9	28306.1	13853.5	30372.8	14713.2	13853.5	45685.1		22362	1.02441	22362	1.01135	22362	1.01549	22362	1.00847		4.6633	0.33584	4.6633	0.12029	4.6633	0.22281	4.6633	0.47021		4885.07	2.05141e-05	4885.07	-0.000773229	4885.07	-1.93354e-05	4885.07
1.98487	0.00289	1.98487	0.000102102	1.98495	0.00494		456.7	41798.1	32163.7	28747.9	28754.6	38031	28747.9	28747.9	41453.5	456.7	42898.3	24036.7	13656.5	31206.6	14404	13656.5	42334.2		22366.1	1.03348	22366.1	1.02084	22366.1	1.02718	22366.1	1.02023		4.69398	0.35505	4.69398	0.0751	4.69398	0.19198	4.69398	0.55261		4885.25	0.0016	4885.25	-0.000956475	4885.25	-0.000392316	4885.25
1.98493	-0.01026	1.98492	0.00192	1.98501	0.03143		456.6	39890.5	31051.7	28663.5	28668.2	37787.1	28663.5	28663.5	40180.1	456.6	41203.4	20782.3	13474.6	31886.6	14122.5	13474.6	39842		22370	1.03967	22370	1.02728	22370	1.0353	22370	1.02845		4.72466	0.34483	4.72466	0.03578	4.72466	0.16295	4.72466	0.58849		4885.43	-0.000439064	4885.43	-0.000726801	4885.43	-0.0014	4885.43
1.98498	0.00394	1.98498	0.0041	1.98506	0.0235		456.5	38769.9	30235.3	28589.1	28592.4	37340.5	28589.1	28589.1	38990	456.5	40426.3	18349.6	13305	32374.7	13864.8	13305	37979.2		22373.9	1.04401	22373.9	1.03065	22373.9	1.04026	22373.9	1.03248		4.75534	0.30771	4.75534	0.02557	4.75534	0.13701	4.75534	0.57885		4885.61	-4.89384e-05	4885.61	-0.000694157	4885.61	0.000142662	4885.61
1.98504	0.02069	1.98504	-0.00695	1.98512	0.0299		456.4	37898.2	29641.1	28522.4	28524.7	36718.5	28522.4	28522.4	37839.5	456.4	38497.6	16560	13144.1	32639.5	13626.3	13144.1	36537.7		22378.1	1.04354	22378.1	1.03028	22378.1	1.04108	22378.1	1.03428		4.78602	0.25097	4.78602	0.05527	4.78602	0.11637	4.78602	0.53153		4885.78	0.00104	4885.78	-0.00132	4885.78	-0.000162213	4885.78
1.9851	0.02476	1.98509	-0.00486	1.98517	0.00569		456.3	37159	29212.8	28463.3	28464.9	35962.8	28463.3	28463.3	36713.9	456.3	37638.4	15259.8	12990.4	32660.7	13404.6	12990.4	35344.3		22382	1.0403	22382	1.02649	22382	1.03834	22382	1.03142		4.8167	0.18985	4.8167	0.08846	4.8167	0.10426	4.8167	0.46303		4885.96	0.0015	4885.96	-0.000535332	4885.96	0.00103	4885.96
1.98515	0.02583	1.98515	-0.00221	1.98523	-0.00931		456.2	35477.1	28905.3	28410.1	28411.2	35119.6	28410.1	28410.1	35615.9	456.2	36056.3	14323	12843.5	32429.9	13198.2	12843.5	34264		22385.9	1.03546	22385.9	1.02027	22385.9	1.03244	22385.9	1.02443		4.84738	0.1563	4.84738	0.11979	4.84738	0.10344	4.84738	0.40202		4886.14	0.0012	4886.14	-0.000737841	4886.14	-0.000908388	4886.14
1.98521	0.0167	1.9852	-0.00668	1.98529	0.00574		456.1	34884.7	28685.2	28362.6	28363.4	34237.1	28362.6	28362.6	34560.4	456.1	34854	13650.2	12703.7	31951.2	13006.4	12703.7	33200.5		22390.1	1.0296	22390.1	1.0131	22390.1	1.02496	22390.1	1.01707		4.87806	0.18312	4.87806	0.14841	4.87806	0.11341	4.87806	0.38664		4886.32	-0.000324701	4886.32	-0.000921951	4886.32	-0.000944894	4886.32
1.98526	0.0134	1.98526	0.01738	1.98534	-0.02682		456	34036.7	28527.3	28320.1	28320.6	33358.2	28320.1	28320.1	33565.9	456	33866.1	13165	12570.6	31239.3	12828.3	12570.6	32091.4		22394	1.02689	22394	1.0068	22394	1.01802	22394	1.01058		4.90874	0.24887	4.90874	0.1739	4.90874	0.13057	4.90874	0.43499		4886.5	-0.000355485	4886.5	-0.000463004	4886.5	-0.000848358	4886.5
1.98532	0.01593	1.98532	0.00856	1.9854	-0.02161		455.9	33732	28414.2	28283	28283.4	32519.3	28283	28283	32650.8	455.9	32161.4	12811.3	12444.9	30319.9	12663.6	12444.9	30904.9		22397.9	1.02281	22397.9	1.00107	22397.9	1.01152	22397.9	1.00173		4.93942	0.31961	4.93942	0.1959	4.93942	0.15098	4.93942	0.52412		4886.68	-7.08408e-06	4886.68	-0.000479954	4886.68	-0.00141	4886.68
1.98538	0.00953	1.98537	0.01659	1.98545	0.01525		455.8	32678.2	28331.5	28249.5	28249.8	31745	28249.5	28249.5	31827.2	455.8	30876.4	12548.2	12326.6	29226	12511.6	12326.6	29632.7		22402.1	1.01683	22402.1	0.99527	22402.1	1.00476	22402.1	0.9959		4.9701	0.3785	4.9701	0.21406	4.9701	0.17177	4.9701	0.62055		4886.85	0.000225746	4886.85	-0.000773779	4886.85	-0.00194	4886.85
1.98543	0.0065	1.98543	0.01394	1.98551	-0.00405		455.7	32430.7	28269.6	28219.1	28219.3	31051.7	28219.1	28219.1	31102.3	455.7	29308.3	12347.4	12215.8	27996	12371.9	12215.8	28283.7		22406	1.01229	22406	0.9895	22406	0.99896	22406	0.98867		5.00078	0.41771	5.00078	0.22813	5.00078	0.19108	5.00078	0.70137		4887.03	-0.000117941	4887.03	-0.000164951	4887.03	-0.00141	4887.03
1.98549	-0.00193	1.98548	-0.00721	1.98557	-0.00465		455.6	32268.2	28222.4	28191.8	28191.9	30447.8	28191.8	28191.8	30478.5	455.6	27968.7	12190.2	12113.5	26671.8	12244.8	12113.5	26879.8		22409.9	1.00586	22409.9	0.98332	22409.9	0.99261	22409.9	0.98302		5.03146	0.43397	5.03146	0.23794	5.03146	0.2077	5.03146	0.75375		4887.21	0.00174	4887.21	-0.000936168	4887.21	0.000814669	4887.21
1.98555	-0.00213	1.98554	-0.00778	1.98562	0.00663		455.5	31492.3	28186	28167.7	28167.7	29934.7	28167.7	28167.7	29953.1	455.5	26256	12063.3	12019.4	25293.7	12129.4	12019.4	25447.7		22414.1	0.99449	22414.1	0.9762	22414.1	0.98588	22414.1	0.97387		5.06214	0.42718	5.06214	0.24352	5.06214	0.22089	5.06214	0.77186		4887.39	7.26235e-06	4887.39	-0.000859251	4887.39	0.000688194	4887.39
1.9856	-0.01505	1.9856	-0.0107	1.98568	0.00152		455.4	31038.6	28156.3	28145.4	28145.5	29507.3	28145.4	28145.4	29518.1	455.4	24846.6	11958.5	11933.9	23900.7	12025.9	11933.9	24017.4		22418	0.98644	22418	0.97028	22418	0.98011	22418	0.96619		5.09282	0.39973	5.09282	0.24509	5.09282	0.23027	5.09282	0.75505		4887.57	0.000850471	4887.57	0.000241842	4887.57	-0.000758292	4887.57
1.98566	-0.01461	1.98565	-0.000971516	1.98573	-0.00298		455.3	31081.9	28131.2	28124.9	28124.9	29158.1	28124.9	28124.9	29164.4	455.3	23183.9	11870.2	11856.6	22526.8	11933.3	11856.6	22617.1		22421.9	0.98274	22421.9	0.96678	22421.9	0.97486	22421.9	0.96207		5.1235	0.356	5.1235	0.24307	5.1235	0.23577	5.1235	0.70671		4887.74	0.000342606	4887.74	-0.0003126	4887.74	-0.000985526	4887.74
1.98571	-0.02318	1.98571	0.01642	1.98579	-0.01474		455.2	31006.7	28110.4	28106.8	28106.9	28878.8	28106.8	28106.8	28882.5	455.2	22017.7	11795.2	11787.8	21201.2	11851.6	11787.8	21272.3		22426.1	0.98208	22426.1	0.96659	22426.1	0.97283	22426.1	0.95925		5.15418	0.3018	5.15418	0.23812	5.15418	0.23757	5.15418	0.63328		4887.92	0.000909412	4887.92	-0.000496486	4887.92	-0.00131	4887.92
1.98577	0.00258	1.98576	0.01741	1.98585	0.01124		455.1	30166.5	28091.6	28089.6	28089.6	28657.8	28089.6	28089.6	28659.9	455.1	20491.3	11731	11727.1	19946.8	11780	11727.1	20003.6		22430	0.98464	22430	0.97019	22430	0.9744	22430	0.96269		5.18486	0.24386	5.18486	0.23106	5.18486	0.23608	5.18486	0.54328		4888.1	0.000450067	4888.1	-0.000513454	4888.1	-0.000473941	4888.1
1.98583	-0.00581	1.98582	0.0052	1.9859	-0.01158		455	30770.4	28074.4	28073.3	28073.3	28485.4	28073.3	28073.3	28486.6	455	19157.1	11676.1	11674.1	18780.3	11717.8	11674.1	18826		22434	0.99185	22434	0.97703	22434	0.98019	22434	0.96985		5.21553	0.18931	5.21553	0.22285	5.21553	0.23189	5.21553	0.44637		4888.28	0.000292817	4888.28	-0.000874861	4888.28	0.00016169	4888.28
1.98588	0.01017	1.98588	-0.00467	1.98596	-0.01221		454.9	30242.1	28059.4	28058.8	28058.8	28353.4	28058.8	28058.8	28354	454.9	18177.9	11628.3	11627.2	17711.9	11663.2	11627.2	17749		22438.1	1.00306	22438.1	0.98593	22438.1	0.99024	22438.1	0.97815		5.24621	0.14504	5.24621	0.21447	5.24621	0.22569	5.24621	0.35248		4888.46	0.00121	4888.46	-0.000325626	4888.46	-0.00176	4888.46
1.98594	0.01246	1.98593	0.00343	1.98601	-0.00521		454.8	29570.9	28046.3	28046	28046	28253.6	28046	28046	28253.9	454.8	17696.9	11587.1	11586.6	16748.1	11616.2	11586.6	16778.2		22442.1	1.01161	22442.1	0.99485	22442.1	1.00076	22442.1	0.98788		5.27689	0.11606	5.27689	0.20683	5.27689	0.21822	5.27689	0.27105		4888.64	-0.000658068	4888.64	-0.000230838	4888.64	-0.000807616	4888.64
1.98599	0.01368	1.98599	-0.0124	1.98607	0.00414		454.7	29583.6	28034.1	28033.9	28033.9	28178.1	28033.9	28033.9	28178.3	454.7	16613	11551.2	11551	15889.7	11575.2	11551	15914.2		22446	1.02045	22446	1.00385	22446	1.01035	22446	0.9982		5.30757	0.10179	5.30757	0.2006	5.30757	0.21019	5.30757	0.20989		4888.81	-0.000743443	4888.81	-0.000306342	4888.81	-0.00121	4888.81
1.98605	0.01749	1.98605	-0.00537	1.98613	0.00416		454.6	29525.2	28023.9	28023.8	28023.8	28122.6	28023.8	28023.8	28122.7	454.6	16082	11519.7	11519.6	15134.6	11539.4	11519.6	15154.5		22449.9	1.02617	22449.9	1.01197	22449.9	1.01812	22449.9	1.00907		5.33825	0.09533	5.33825	0.19614	5.33825	0.20218	5.33825	0.17263		4888.99	0.0006875	4888.99	-0.000524771	4888.99	-0.00236	4888.99
1.98611	0.02283	1.9861	-0.00315	1.98618	0.00582		454.5	29134.6	28014.3	28014.3	28014.3	28081	28014.3	28014.3	28081	454.5	15442.9	11492	11491.9	14477.9	11508	11491.9	14494.1		22454.1	1.02909	22454.1	1.01908	22454.1	1.02391	22454.1	1.01655		5.36893	0.0899	5.36893	0.1934	5.36893	0.19463	5.36893	0.15558		4889.17	-0.000823175	4889.17	-0.000254168	4889.17	-0.00181	4889.17
1.98616	0.00889	1.98616	0.01294	1.98624	-0.01396		454.4	29779.7	28004.7	28004.7	28004.7	28049.1	28004.7	28004.7	28049.2	454.4	14923	11468.1	11468.1	13913.6	11481.1	11468.1	13926.8		22458.1	1.03134	22458.1	1.02364	22458.1	1.02794	22458.1	1.02313		5.39961	0.08404	5.39961	0.19204	5.39961	0.18775	5.39961	0.15012		4889.35	0.000531246	4889.35	-0.000551265	4889.35	-0.000451256	4889.35
1.98622	-0.01286	1.98621	0.01662	1.98629	-0.00912		454.3	29515	27995.1	27995.1	27995.1	28024.2	27995.1	27995.1	28024.3	454.3	14375.7	11447.1	11447.1	13433.5	11457.7	11447.1	13444.1		22462	1.03084	22462	1.02603	22462	1.02983	22462	1.02633		5.43029	0.08179	5.43029	0.19146	5.43029	0.18155	5.43029	0.15036		4889.53	0.000957782	4889.53	-0.000680432	4889.53	-0.00134	4889.53
1.98627	0.01717	1.98627	-0.01566	1.98635	0.00997		454.2	29617.8	27985.5	27985.5	27985.5	28004.4	27985.5	27985.5	28004.4	454.2	14098.7	11428.7	11428.7	13029	11437.2	11428.7	13037.6		22465.9	1.02884	22465.9	1.02585	22465.9	1.02908	22465.9	1.02658		5.46097	0.08878	5.46097	0.19103	5.46097	0.17588	5.46097	0.15579		4889.7	0.00129	4889.7	-0.000556486	4889.7	-0.00157	4889.7
1.98633	0.03237	1.98633	0.01419	1.98641	-0.01296		454.1	29425.8	27975.3	27975.3	27975.3	27987.4	27975.3	27975.3	27987.4	454.1	13795.6	11412.8	11412.8	12691.7	11419.7	11412.8	12698.6		22470.1	1.0247	22470.1	1.02288	22470.1	1.02607	22470.1	1.02482		5.49165	0.10565	5.49165	0.19014	5.49165	0.1705	5.49165	0.16802		4889.88	6.73593e-05	4889.88	-0.000261978	4889.88	-0.00237	4889.88
1.98639	0.03139	1.98638	0.00209	1.98646	-0.00256		454	29581.3	27966.1	27966.1	27966.1	27973.7	27966.1	27966.1	27973.7	454	13246.4	11398.9	11398.9	12412.9	11404.4	11398.9	12418.4		22474.1	1.01967	22474.1	1.01788	22474.1	1.0206	22474.1	1.01904		5.52233	0.12763	5.52233	0.18834	5.52233	0.16515	5.52233	0.1868		4890.06	0.000974132	4890.06	-0.000625385	4890.06	-0.000364605	4890.06
1.98644	0.02147	1.98644	0.01014	1.98652	-0.000677188		453.9	28982.9	27957	27957	27957	27961.7	27957	27957	27961.7	453.9	13216.1	11387.1	11387.1	12184.7	11391.5	11387.1	12189.1		22478	1.01389	22478	1.01194	22478	1.01505	22478	1.01313		5.55301	0.14927	5.55301	0.18534	5.55301	0.15964	5.55301	0.20891		4890.24	-0.000244818	4890.24	2.43169e-05	4890.24	-0.00294	4890.24
1.9865	0.0093	1.98649	0.01376	1.98657	-0.01427		453.8	29358.7	27948.4	27948.4	27948.4	27951.3	27948.4	27948.4	27951.3	453.8	12521.8	11377.3	11377.3	11999.8	11380.8	11377.3	12003.4		22482	1.00914	22482	1.0073	22482	1.01023	22482	1.00749		5.58369	0.16658	5.58369	0.18099	5.58369	0.15383	5.58369	0.2299		4890.42	-0.000149483	4890.42	-0.00011764	4890.42	-0.00342	4890.42
1.98655	-0.00726	1.98655	0.00474	1.98663	-0.01393		453.7	29211.6	27940.6	27940.6	27940.6	27942.3	27940.6	27940.6	27942.3	453.7	12353.1	11369.4	11369.4	11851.6	11372.2	11369.4	11854.4		22485.9	1.00592	22485.9	1.00453	22485.9	1.00669	22485.9	1.00282		5.61437	0.17716	5.61437	0.17531	5.61437	0.1477	5.61437	0.24576		4890.6	-0.00070179	4890.6	-0.000168997	4890.6	-0.0019	4890.6
1.98661	-0.02751	1.98661	-0.029	1.98669	-0.00625		453.6	28715.2	27933.7	27933.7	27933.7	27934.7	27933.7	27933.7	27934.7	453.6	12142.9	11362.8	11362.8	11733.4	11365	11362.8	11735.6		22490.1	1.00369	22490.1	1.00301	22490.1	1.00454	22490.1	1.00009		5.64505	0.17988	5.64505	0.16841	5.64505	0.14131	5.64505	0.25372		4890.77	-0.000366416	4890.77	0.000365735	4890.77	-0.00215	4890.77
1.98667	-0.00219	1.98666	-0.01455	1.98674	0.01548		453.5	28867.1	27926.6	27926.6	27926.6	27927.2	27926.6	27926.6	27927.2	453.5	12191.2	11357.9	11357.9	11640.5	11359.6	11357.9	11642.3		22494	1.00141	22494	1.00197	22494	1.00241	22494	0.99901		5.67573	0.17475	5.67573	0.16048	5.67573	0.13476	5.67573	0.25245		4890.95	0.00035856	4890.95	-0.00111	4890.95	-0.00272	4890.95
1.98672	-0.01329	1.98672	-0.00553	1.9868	0.01355		453.4	29086.6	27920.1	27920.1	27920.1	27920.5	27920.1	27920.1	27920.5	453.4	11724.9	11353.9	11353.9	11567.8	11355.2	11353.9	11569.2		22498	0.99964	22498	1.00082	22498	1.00058	22498	0.99831		5.70641	0.16259	5.70641	0.15177	5.70641	0.12824	5.70641	0.24194		4891.13	-6.44153e-05	4891.13	-0.00112	4891.13	-0.00127	4891.13
1.98678	-0.00803	1.98677	0.000681133	1.98686	-0.00819		453.3	28829.9	27914.4	27914.4	27914.4	27914.6	27914.4	27914.4	27914.6	453.3	11728.8	11350.6	11350.6	11511.3	11351.7	11350.6	11512.4		22502	0.99671	22502	0.99916	22502	0.99831	22502	0.9959		5.73709	0.14483	5.73709	0.14252	5.73709	0.12189	5.73709	0.22327		4891.31	0.000626639	4891.31	-0.000108397	4891.31	-0.00197	4891.31
1.98683	-0.01032	1.98683	-0.00454	1.98691	-0.00631		453.2	28553.3	27908.8	27908.8	27908.8	27909	27908.8	27908.8	27909	453.2	11719.8	11348.6	11348.6	11468.4	11349.4	11348.6	11469.3		22505.9	0.99408	22505.9	0.99654	22505.9	0.99553	22505.9	0.99519		5.76777	0.12331	5.76777	0.133	5.76777	0.11589	5.76777	0.19839		4891.49	-0.0011	4891.49	-0.000598071	4891.49	-0.000605193	4891.49
1.98689	-0.00841	1.98689	-0.01122	1.98697	0.00531		453.1	28623.8	27903.2	27903.2	27903.2	27903.3	27903.2	27903.2	27903.3	453.1	11085.5	11347.4	11347.4	11436.1	11348.1	11347.4	11436.7		22510.1	0.99142	22510.1	0.99263	22510.1	0.992	22510.1	0.99157		5.79845	0.10012	5.79845	0.12342	5.79845	0.11034	5.79845	0.17		4891.66	0.000147426	4891.66	8.8385e-05	4891.66	-0.00109	4891.66
1.98695	-0.01584	1.98694	0.00893	1.98702	-0.00445		453	28858.8	27898.1	27898.1	27898.1	27898.2	27898.1	27898.1	27898.2	453	11475.6	11346.5	11346.5	11411.6	11347	11346.5	11412.1		22514.1	0.98618	22514.1	0.98823	22514.1	0.98795	22514.1	0.98701		5.82913	0.07771	5.82913	0.11397	5.82913	0.10532	5.82913	0.14165		4891.84	-0.000856072	4891.84	-0.000652307	4891.84	-0.00212	4891.84
1.987	-0.0131	1.987	-0.000289949	1.98708	-0.00402		452.9	28650.8	27892.7	27892.7	27892.7	27892.7	27892.7	27892.7	27892.7	452.9	11293.4	11346	11346	11393.4	11346.4	11346	11393.9		22518	0.98344	22518	0.98436	22518	0.98441	22518	0.97977		5.85981	0.05938	5.85981	0.10476	5.85981	0.10085	5.85981	0.118		4892.02	0.000544856	4892.02	-0.00010789	4892.02	-0.00262	4892.02
1.98706	-0.00891	1.98705	0.00394	1.98714	-0.00723		452.8	29051.5	27887.5	27887.5	27887.5	27887.5	27887.5	27887.5	27887.5	452.8	11451.1						11485.7		22522	0.9821	22522	0.98254	22522	0.98249	22522	0.97783		5.89049	0.04986	5.89049	0.09584	5.89049	0.09688	5.89049	0.10463		4892.2	-0.000847315	4892.2	-0.00010927	4892.2	-0.00316	4892.2
1.98712	0.01005	1.98711	-0.00689	1.98719	-0.01339		452.7	28408.2	27881.8	27881.8	27881.8	27881.8	27881.8	27881.8	27881.8	452.7	11424.3						11449.2		22526	0.98184	22526	0.98266	22526	0.98223	22526	0.97661		5.92117	0.05213	5.92117	0.08723	5.92117	0.09336	5.92117	0.10489		4892.38	-0.00088385	4892.38	0.00012116	4892.38	-0.00242	4892.38
1.98717	-0.00155	1.98717	0.00162	1.98725	0.01469		452.6	28953.3	27876.4	27876.4	27876.4	27876.4	27876.4	27876.4	27876.4	452.6	11299.2						11316.9		22529.9	0.98231	22529.9	0.98406	22529.9	0.98342	22529.9	0.97899		5.95185	0.06238	5.95185	0.07886	5.95185	0.09016	5.95185	0.11597		4892.56	-0.000445147	4892.56	-0.000141526	4892.56	-0.00141	4892.56
1.98723	-0.02364	1.98722	-0.02049	1.9873	0.0137		452.5	28590.2	27871.1	27871.1	27871.1	27871.1	27871.1	27871.1	27871.1	452.5	11105.6						11118.2		22534.1	0.98303	22534.1	0.98636	22534.1	0.98509	22534.1	0.9819		5.98253	0.07485	5.98253	0.0707	5.98253	0.08716	5.98253	0.13148		4892.73	0.000212068	4892.73	-0.00068789	4892.73	-0.00203	4892.73
1.98728	-0.00803	1.98728	-0.01037	1.98736	-0.00946		452.4	28541.1	27866.3	27866.3	27866.3	27866.3	27866.3	27866.3	27866.3	452.4	11286.9						11295.7		22538.1	0.98295	22538.1	0.98868	22538.1	0.98676	22538.1	0.98419		6.0132	0.08605	6.0132	0.06268	6.0132	0.08424	6.0132	0.146		4892.91	0.000726365	4892.91	0.000470371	4892.91	-0.0016	4892.91
1.98734	-0.01568	1.98734	0.00583	1.98742	-0.00752		452.3	28668.9	27860.8	27860.8	27860.8	27860.8	27860.8	27860.8	27860.8	452.3	10895.6						10901.8		22542.1	0.98507	22542.1	0.9916	22542.1	0.98887	22542.1	0.98791		6.04388	0.09414	6.04388	0.05484	6.04388	0.08126	6.04388	0.15614		4893.09	0.000204589	4893.09	2.22789e-05	4893.09	-0.00045077	4893.09
1.9874	-0.03298	1.98739	0.00824	1.98747	0.01447		452.2	28923.5	27856	27856	27856	27856	27856	27856	27856	452.2	11176						11180.3		22546	0.98589	22546	0.9949	22546	0.99137	22546	0.99143		6.07456	0.0981	6.07456	0.04731	6.07456	0.07814	6.07456	0.15998		4893.27	8.16539e-05	4893.27	0.000121996	4893.27	-0.00206	4893.27
1.98745	0.0083	1.98745	0.02621	1.98753	-0.0011		452.1	28358.2	27852.4	27852.4	27852.4	27852.4	27852.4	27852.4	27852.4	452.1	11091.2						11094.2		22550	0.9884	22550	0.99855	22550	0.99423	22550	0.99476		6.10524	0.09747	6.10524	0.04035	6.10524	0.07481	6.10524	0.15676		4893.45	-0.000546992	4893.45	-0.000258711	4893.45	-0.00185	4893.45
1.98751	0.00642	1.9875	0.00593	1.98759	-0.00349		452	27608.6	27849.5	27849.5	27849.5	27849.5	27849.5	27849.5	27849.5	452	10901						10903		22554	0.99002	22554	1.00267	22554	0.99734	22554	0.99954		6.13592	0.09239	6.13592	0.03445	6.13592	0.07123	6.13592	0.14679		4893.62	5.59742e-06	4893.62	-0.000447449	4893.62	-0.00201	4893.62
1.98756	0.01526	1.98756	-0.00341	1.98764	-0.00274																				22557.9	0.99179	22557.9	1.00724	22557.9	1.00086	22557.9	1.00406		6.1666	0.08382	6.1666	0.03026	6.1666	0.06744	6.1666	0.13167		4893.8	-0.000674701	4893.8	5.36169e-05	4893.8	-0.00205	4893.8
1.98762	-0.00719	1.98762	-0.00847	1.9877	0.0081																				22561.9	0.99376	22561.9	1.0119	22561.9	1.00456	22561.9	1.0095		6.19728	0.07398	6.19728	0.0284	6.19728	0.06348	6.19728	0.11481		4893.98	-0.00013343	4893.98	-4.64824e-05	4893.98	-0.00177	4893.98
1.98768	-0.02009	1.98767	-0.00382	1.98775	-0.00247																				22565.9	0.99547	22565.9	1.01634	22565.9	1.00753	22565.9	1.01478		6.22796	0.06687	6.22796	0.02894	6.22796	0.05948	6.22796	0.10221		4894.16	-0.00125	4894.16	-5.0099e-05	4894.16	-0.00211	4894.16
1.98773	-0.02999	1.98773	-0.00255	1.98781	-0.01545																				22570.1	0.99665	22570.1	1.02025	22570.1	1.00988	22570.1	1.01969		6.25864	0.06746	6.25864	0.03121	6.25864	0.05556	6.25864	0.10132		4894.34	-0.00181	4894.34	-9.51675e-05	4894.34	-0.00338	4894.34
1.98779	-0.01993	1.98778	-0.01461	1.98787	0.00832																				22574.1	0.99758	22574.1	1.02267	22574.1	1.0114	22574.1	1.0226		6.28932	0.07768	6.28932	0.03429	6.28932	0.05191	6.28932	0.11521		4894.52	-0.000552255	4894.52	-0.000476468	4894.52	-0.002	4894.52
1.98785	-0.00266	1.98784	-0.00224	1.98792	-0.01625																				22578.1	0.99622	22578.1	1.02312	22578.1	1.01135	22578.1	1.02305		6.32	0.09453	6.32	0.03742	6.32	0.04873	6.32	0.13948		4894.69	-0.000891165	4894.69	-0.000302756	4894.69	-0.00144	4894.69
1.9879	0.00441	1.9879	-0.00048296	1.98798	0.00385																				22582.1	0.99394	22582.1	1.02078	22582.1	1.00958	22582.1	1.02181		6.35068	0.11384	6.35068	0.0402	6.35068	0.04619	6.35068	0.16783		4894.87	-0.00147	4894.87	-0.000104172	4894.87	-0.00203	4894.87
1.98796	0.00737	1.98795	-0.01803	1.98803	-0.0083																				22586	0.99039	22586	1.01626	22586	1.00587	22586	1.01816		6.38136	0.13252	6.38136	0.04249	6.38136	0.04449	6.38136	0.19581		4895.05	-0.000331643	4895.05	-0.000709559	4895.05	-0.000827562	4895.05
1.98801	0.01486	1.98801	-0.01076	1.98809	-0.01933																				22590	0.98646	22590	1.01088	22590	1.00182	22590	1.0114		6.41204	0.14871	6.41204	0.04443	6.41204	0.04378	6.41204	0.22077		4895.23	-0.000770528	4895.23	-0.000391956	4895.23	-0.0025	4895.23
1.98807	0.0058	1.98807	-0.000911201	1.98815	0.00231																				22594	0.98401	22594	1.00627	22594	0.99795	22594	1.00598		6.44272	0.16143	6.44272	0.04634	6.44272	0.04413	6.44272	0.24139		4895.41	-0.00058368	4895.41	-0.000212729	4895.41	-0.00326	4895.41
1.98813	0.01718	1.98812	0.000982711	1.9882	0.00966																				22598	0.98294	22598	1.00312	22598	0.99509	22598	1.00305		6.4734	0.17047	6.4734	0.0487	6.4734	0.0456	6.4734	0.2573		4895.58	-0.000462279	4895.58	0.000246779	4895.58	-0.00192	4895.58
1.98818	0.00394	1.98818	-0.00118	1.98826	-0.00285																				22602	0.98149	22602	1.00111	22602	0.99299	22602	0.9997		6.50408	0.17635	6.50408	0.05198	6.50408	0.04815	6.50408	0.2689		4895.76	-0.000502911	4895.76	0.00049709	4895.76	-0.00207	4895.76
1.98824	0.01367	1.98823	0.01342	1.98832	0.00492																				22606	0.97915	22606	0.99971	22606	0.99072	22606	0.99799		6.53476	0.18018	6.53476	0.05651	6.53476	0.05172	6.53476	0.27721		4895.94	-0.000760856	4895.94	-0.000132586	4895.94	-0.000911648	4895.94
1.98829	-0.01892	1.98829	0.00383	1.98837	0.01952																				22610	0.97657	22610	0.99775	22610	0.98804	22610	0.99632		6.56544	0.18354	6.56544	0.06239	6.56544	0.05621	6.56544	0.28369		4896.12	-0.00204	4896.12	-0.000670852	4896.12	-0.000559984	4896.12
1.98835	-0.01629	1.98835	0.00647	1.98843	0.04386																				22614	0.97462	22614	0.99498	22614	0.98539	22614	0.99369		6.59612	0.18808	6.59612	0.06946	6.59612	0.06149	6.59612	0.29		4896.3	-0.00108	4896.3	-0.000341511	4896.3	-0.0009254	4896.3
1.98841	-0.01	1.9884	-0.00333	1.98848	-0.00845																				22618	0.9724	22618	0.99169	22618	0.98316	22618	0.99001		6.6268	0.19513	6.6268	0.07739	6.6268	0.06743	6.6268	0.29763		4896.48	-0.00113	4896.48	-0.000201441	4896.48	-0.00172	4896.48
1.98846	-0.01139	1.98846	-0.00227	1.98854	-0.00488																				22622	0.97119	22622	0.98869	22622	0.98191	22622	0.9873		6.65748	0.2052	6.65748	0.08575	6.65748	0.07387	6.65748	0.30763		4896.65	-0.00113	4896.65	-2.46514e-05	4896.65	-0.00175	4896.65
1.98852	0.01535	1.98851	-0.01186	1.9886	-0.00866																				22625.9	0.97063	22625.9	0.98655	22625.9	0.98074	22625.9	0.98332		6.68816	0.21786	6.68816	0.09412	6.68816	0.08065	6.68816	0.32027		4896.83	-0.000797957	4896.83	-0.000365728	4896.83	-0.00158	4896.83
1.98858	0.00449	1.98857	-0.00056137	1.98865	-0.02662																				22629.9	0.97411	22629.9	0.9852	22629.9	0.98059	22629.9	0.98245		6.71884	0.23193	6.71884	0.10211	6.71884	0.08758	6.71884	0.33502		4897.01	-0.000679614	4897.01	-0.000357362	4897.01	-0.000777775	4897.01
1.98863	0.01272	1.98863	-0.00779	1.98871	-0.02935																				22633.9	0.97684	22633.9	0.98549	22633.9	0.98168	22633.9	0.9833		6.74952	0.24585	6.74952	0.1094	6.74952	0.09449	6.74952	0.35069		4897.19	-0.000708866	4897.19	0.000529763	4897.19	-0.0026	4897.19
1.98869	0.000931431	1.98868	-0.02043	1.98876	0.00697																				22637.9	0.97891	22637.9	0.98684	22637.9	0.98287	22637.9	0.98427		6.7802	0.25806	6.7802	0.11572	6.7802	0.10121	6.7802	0.36569		4897.37	-0.00112	4897.37	6.43306e-05	4897.37	-0.000639499	4897.37
1.98874	0.00281	1.98874	-0.01908	1.98882	0.00176																				22642	0.98167	22642	0.98885	22642	0.98486	22642	0.98767		6.81087	0.26724	6.81087	0.12088	6.81087	0.10755	6.81087	0.37836		4897.54	-0.00222	4897.54	0.000337677	4897.54	-0.000310217	4897.54
1.9888	-0.01566	1.9888	-0.00935	1.98888	-0.00997																				22646	0.98445	22646	0.99162	22646	0.98724	22646	0.98996		6.84155	0.27246	6.84155	0.12475	6.84155	0.11336	6.84155	0.38717		4897.72	-0.00093992	4897.72	-0.000543511	4897.72	-0.000497807	4897.72
1.98886	-0.00141	1.98885	-0.01604	1.98893	0.00893																				22650	0.98529	22650	0.99406	22650	0.99105	22650	0.99417		6.87223	0.27319	6.87223	0.12729	6.87223	0.11849	6.87223	0.39095		4897.9	-0.000839718	4897.9	-3.54256e-06	4897.9	-0.00134	4897.9
1.98891	-0.03112	1.98891	0.01107	1.98899	0.01292																				22654	0.98803	22654	0.99695	22654	0.9941	22654	0.9971		6.90291	0.26934	6.90291	0.12851	6.90291	0.12281	6.90291	0.38897		4898.08	-0.00237	4898.08	0.000170391	4898.08	6.58396e-05	4898.08
1.98897	-0.0171	1.98896	-0.00632	1.98905	0.01533																				22658	0.99205	22658	0.99956	22658	0.99688	22658	1.00038		6.93359	0.26119	6.93359	0.12849	6.93359	0.12622	6.93359	0.38096		4898.26	-0.00134	4898.26	0.00014901	4898.26	-0.00151	4898.26
1.98903	-0.00615	1.98902	-0.00223	1.9891	0.00335																				22662	0.99428	22662	1.00209	22662	0.99877	22662	1.00353		6.96427	0.24935	6.96427	0.12737	6.96427	0.12862	6.96427	0.36715		4898.44	-0.00122	4898.44	7.18049e-05	4898.44	-0.00209	4898.44
1.98908	-0.0069	1.98908	-0.00377	1.98916	0.0063																				22666	0.99776	22666	1.00418	22666	1.00103	22666	1.0063		6.99495	0.23457	6.99495	0.12533	6.99495	0.12998	6.99495	0.34816		4898.61	-0.00157	4898.61	-0.000252363	4898.61	-0.000942489	4898.61
1.98914	-0.00246	1.98913	-0.03126	1.98921	-0.02643																				22670	1.00662	22670	1.00544	22670	1.00713	22670	1.00737		7.02563	0.21773	7.02563	0.12258	7.02563	0.13027	7.02563	0.32494		4898.79	-0.000620419	4898.79	-7.45052e-05	4898.79	-0.0011	4898.79
1.98919	-0.01974	1.98919	-0.00844	1.98927	0.000360241																				22674	1.01377	22674	1.00608	22674	1.01443	22674	1.00792		7.05631	0.19963	7.05631	0.1194	7.05631	0.12954	7.05631	0.29861		4898.97	-0.00124	4898.97	0.000413066	4898.97	-0.00020435	4898.97
1.98925	-0.00812	1.98925	-0.00536	1.98933	-0.00362																				22678	1.01573	22678	1.00479	22678	1.01452	22678	1.00684		7.08699	0.1809	7.08699	0.11605	7.08699	0.12784	7.08699	0.27033		4899.15	-0.00109	4899.15	-0.000478922	4899.15	-0.00292	4899.15
1.98931	-0.02913	1.9893	0.02057	1.98938	-0.000773693																				22682.1	1.01445	22682.1	1.0032	22682.1	1.0103	22682.1	1.00649		7.11767	0.16196	7.11767	0.1128	7.11767	0.12531	7.11767	0.24118		4899.33	-0.000722435	4899.33	-0.0012	4899.33	-0.000281851	4899.33
1.98936	-0.0072	1.98936	-0.00417	1.98944	-0.00964																				22686.1	1.00972	22686.1	1.00168	22686.1	1.00496	22686.1	1.00599		7.14835	0.14302	7.14835	0.10989	7.14835	0.1221	7.14835	0.21201		4899.5	-0.00245	4899.5	-0.000289253	4899.5	-0.000675058	4899.5
1.98942	-0.01486	1.98941	4.78183e-05	1.9895	-0.00243																				22690.1	1.01072	22690.1	1.00168	22690.1	1.00441	22690.1	1.00768		7.17903	0.12411	7.17903	0.1075	7.17903	0.11842	7.17903	0.18342		4899.68	-0.00176	4899.68	-0.000151906	4899.68	-0.00141	4899.68
1.98948	-0.01288	1.98947	-0.00341	1.98955	-0.00656																				22694.1	1.01517	22694.1	1.00242	22694.1	1.007	22694.1	1.00823		7.20971	0.10521	7.20971	0.1057	7.20971	0.11448	7.20971	0.15572		4899.86	-0.00148	4899.86	-2.0772e-05	4899.86	-0.00146	4899.86
1.98953	-0.01198	1.98953	-0.01592	1.98961	-0.00741																				22697.9	1.01803	22697.9	1.00308	22697.9	1.00905	22697.9	1.01039		7.24039	0.08633	7.24039	0.10449	7.24039	0.11051	7.24039	0.12905		4900.04	-0.00191	4900.04	-0.000412227	4900.04	-3.39953e-07	4900.04
1.98959	0.00285	1.98958	0.00507	1.98966	0.00791																				22701.9	1.02322	22701.9	1.00314	22701.9	1.01025	22701.9	1.01055		7.27107	0.06765	7.27107	0.10375	7.27107	0.10671	7.27107	0.10341		4900.22	-0.00235	4900.22	0.00075477	4900.22	-0.00111	4900.22
1.98964	-0.0173	1.98964	0.01054	1.98972	-0.01235																				22705.9	1.02682	22705.9	1.00242	22705.9	1.01004	22705.9	1.01099		7.30175	0.04946	7.30175	0.1033	7.30175	0.10322	7.30175	0.07886		4900.4	-0.00234	4900.4	6.47374e-05	4900.4	6.03203e-05	4900.4
1.9897	-0.0185	1.9897	-0.000211539	1.98978	-0.01766																				22710	1.02717	22710	1.00081	22710	1.00959	22710	1.00921		7.33243	0.0322	7.33243	0.10289	7.33243	0.10014	7.33243	0.05566		4900.57	-0.00279	4900.57	-0.00123	4900.57	-0.0027	4900.57
1.98976	-0.01814	1.98975	-0.02381	1.98983	-0.00892																				22714	1.0279	22714	0.99888	22714	1.00875	22714	1.00716		7.36311	0.01635	7.36311	0.10231	7.36311	0.09745	7.36311	0.03474		4900.75	-0.0023	4900.75	0.000534881	4900.75	-0.00108	4900.75
1.98981	-0.01836	1.98981	0.00353	1.98989	-0.00489																				22718	1.02943	22718	0.9968	22718	1.00778	22718	1.00541		7.39379	0.00285	7.39379	0.10134	7.39379	0.09509	7.39379	0.02006		4900.93	-0.0024	4900.93	-0.00025131	4900.93	-0.00101	4900.93
1.98987	-0.00505	1.98986	-0.00778	1.98995	-0.00276																				22722.1	1.03044	22722.1	0.99476	22722.1	1.00667	22722.1	1.00409		7.42447	0.01021	7.42447	0.09983	7.42447	0.09292	7.42447	0.02268		4901.11	-0.0027	4901.11	-2.30203e-06	4901.11	-0.00206	4901.11
1.98993	-0.01376	1.98992	-0.00557	1.99	0.0034																				22726.1	1.02932	22726.1	0.99223	22726.1	1.00493	22726.1	1.00162		7.45515	0.02043	7.45515	0.09768	7.45515	0.09077	7.45515	0.03667		4901.29	-0.0028	4901.29	-5.32284e-05	4901.29	-0.00158	4901.29
1.98998	-0.01949	1.98998	-0.00328	1.99006	0.01186																				22730.1	1.03106	22730.1	0.98904	22730.1	1.00386	22730.1	0.99915		7.48583	0.02939	7.48583	0.09487	7.48583	0.08848	7.48583	0.05187		4901.46	-0.00242	4901.46	4.0405e-05	4901.46	-0.00319	4901.46
1.99004	-0.000178378	1.99003	0.0141	1.99012	-0.00241																				22733.9	1.0333	22733.9	0.98649	22733.9	1.00302	22733.9	0.99697		7.51651	0.03784	7.51651	0.09145	7.51651	0.08594	7.51651	0.06612		4901.64	-0.00221	4901.64	-0.000491106	4901.64	-0.00195	4901.64
1.99009	-0.01498	1.99009	0.00388	1.99017	0.01221																				22737.9	1.03567	22737.9	0.98472	22737.9	1.00214	22737.9	0.99651		7.54719	0.04667	7.54719	0.0875	7.54719	0.08306	7.54719	0.07907		4901.82	-0.00228	4901.82	-0.000339782	4901.82	-0.00111	4901.82
1.99015	-0.01505	1.99015	-0.00797	1.99023	0.01211																				22742	1.03736	22742	0.98358	22742	1.002	22742	0.99527		7.57787	0.05648	7.57787	0.08315	7.57787	0.07981	7.57787	0.09088		4902	-0.00197	4902	0.00020735	4902	-0.00183	4902
1.99021	-0.00372	1.9902	-0.02767	1.99028	-0.00163																				22746	1.04054	22746	0.98249	22746	1.00191	22746	0.9936		7.60854	0.06738	7.60854	0.07856	7.60854	0.07623	7.60854	0.10181		4902.18	-0.00225	4902.18	-0.00085311	4902.18	-0.00297	4902.18
1.99026	-0.00274	1.99026	-0.00337	1.99034	-0.0136																				22750.1	1.04407	22750.1	0.98113	22750.1	1.00244	22750.1	0.9943		7.63922	0.07898	7.63922	0.07387	7.63922	0.07239	7.63922	0.11213		4902.36	-0.00208	4902.36	-0.00142	4902.36	-0.000265219	4902.36
1.99032	0.00845	1.99031	-0.00939	1.9904	-0.00997																				22754.1	1.04815	22754.1	0.97971	22754.1	1.00319	22754.1	0.99392		7.6699	0.09055	7.6699	0.0692	7.6699	0.06838	7.6699	0.12195		4902.53	-0.00343	4902.53	-0.000564033	4902.53	-0.00167	4902.53
1.99038	0.00889	1.99037	0.00832	1.99045	-0.03913																				22757.9	1.05115	22757.9	0.97815	22757.9	1.0035	22757.9	0.99273		7.70058	0.10125	7.70058	0.06466	7.70058	0.06433	7.70058	0.13121		4902.71	-0.00193	4902.71	3.24466e-05	4902.71	-0.00052969	4902.71
1.99043	0.00837	1.99043	0.01685	1.99051	-0.02133																				22761.9	1.05448	22761.9	0.97705	22761.9	1.00374	22761.9	0.99308		7.73126	0.11031	7.73126	0.06028	7.73126	0.06033	7.73126	0.13962		4902.89	-0.0018	4902.89	-0.000474904	4902.89	-0.00106	4902.89
1.99049	-0.00213	1.99048	0.01648	1.99057	-0.00503																				22766	1.05666	22766	0.97675	22766	1.0044	22766	0.9933		7.76194	0.11711	7.76194	0.05605	7.76194	0.05647	7.76194	0.14675		4903.07	-0.0025	4903.07	0.000187192	4903.07	-0.0029	4903.07
1.99054	-0.01055	1.99054	0.00413	1.99062	-0.00875																				22770	1.05961	22770	0.97704	22770	1.00451	22770	0.99466		7.79262	0.12128	7.79262	0.05194	7.79262	0.05281	7.79262	0.15211		4903.25	-0.0028	4903.25	-0.000860958	4903.25	-0.00255	4903.25
1.9906	-0.00615	1.9906	0.01616	1.99068	-0.00591																				22774.1	1.06217	22774.1	0.9779	22774.1	1.00439	22774.1	0.99759		7.8233	0.12275	7.8233	0.04788	7.8233	0.04938	7.8233	0.1552		4903.43	-0.00277	4903.43	-0.000334622	4903.43	-0.000385257	4903.43
1.99066	-0.02463	1.99065	0.00765	1.99073	0.01324																				22778.1	1.06532	22778.1	0.97876	22778.1	1.00422	22778.1	0.99924		7.85398	0.12171	7.85398	0.04381	7.85398	0.04619	7.85398	0.15565		4903.6	-0.00219	4903.6	-0.000549538	4903.6	0.00022411	4903.6
1.99071	0.00507	1.99071	0.00464	1.99079	0.00962																				22781.9	1.06712	22781.9	0.97969	22781.9	1.00377	22781.9	1.00192		7.88466	0.11862	7.88466	0.0397	7.88466	0.04326	7.88466	0.15326		4903.78	-0.00275	4903.78	-0.00107	4903.78	-0.00129	4903.78
1.99077	-0.000721218	1.99077	-0.00405	1.99085	-0.00741																				22786	1.06907	22786	0.98021	22786	1.00294	22786	1.0037		7.91534	0.11414	7.91534	0.03552	7.91534	0.04058	7.91534	0.14803		4903.96	-0.00126	4903.96	-0.000387122	4903.96	-0.00156	4903.96
1.99083	-0.01222	1.99082	-0.00252	1.9909	-0.01618																				22790	1.06972	22790	0.98019	22790	1.00161	22790	1.0036		7.94602	0.10901	7.94602	0.03129	7.94602	0.03819	7.94602	0.14018		4904.14	-0.00275	4904.14	-0.000539366	4904.14	-0.00134	4904.14
1.99088	0.00897	1.99088	-0.00207	1.99096	-0.01192																				22794.1	1.06962	22794.1	0.97948	22794.1	0.99918	22794.1	1.00304		7.9767	0.1039	7.9767	0.02708	7.9767	0.03611	7.9767	0.13018		4904.32	-0.00213	4904.32	-9.01138e-05	4904.32	0.000340805	4904.32
1.99094	0.0048	1.99093	-0.01478	1.99102	-0.000158473																				22797.9	1.06924	22797.9	0.97802	22797.9	0.99583	22797.9	1.00418		8.00738	0.09934	8.00738	0.02295	8.00738	0.03435	8.00738	0.11866		4904.49	-0.00211	4904.49	-0.00054248	4904.49	-0.000967136	4904.49
1.991	-0.00581	1.99099	-0.00961	1.99107	-0.02719																				22802	1.06741	22802	0.97612	22802	0.99156	22802	1.00155		8.03806	0.09555	8.03806	0.019	8.03806	0.03291	8.03806	0.10645		4904.67	-0.00135	4904.67	-0.000528689	4904.67	-0.000834738	4904.67
1.99105	-0.03064	1.99105	0.01087	1.99113	-0.01795																				22806	1.06448	22806	0.97409	22806	0.98693	22806	1.00141		8.06874	0.09246	8.06874	0.01533	8.06874	0.03173	8.06874	0.09444		4904.85	-0.00283	4904.85	-0.00135	4904.85	5.73376e-05	4904.85
1.99111	-0.01099	1.9911	0.01811	1.99119	-0.03104																				22810.1	1.06105	22810.1	0.97248	22810.1	0.9825	22810.1	1.00201		8.09942	0.08981	8.09942	0.01201	8.09942	0.0307	8.09942	0.08355		4905.03	-0.00316	4905.03	-0.000616047	4905.03	2.42543e-05	4905.03
1.99116	-0.0096	1.99116	0.00684	1.99124	-0.01402																				22813.9	1.05759	22813.9	0.97164	22813.9	0.9778	22813.9	1.00176		8.1301	0.08726	8.1301	0.00913	8.1301	0.0297	8.1301	0.07451		4905.21	-0.00213	4905.21	-0.000481	4905.21	0.000756316	4905.21
1.99122	0.000147327	1.99122	-0.00701	1.9913	-0.04402																				22818	1.0529	22818	0.97109	22818	0.97332	22818	1.00274		8.16078	0.08457	8.16078	0.00681	8.16078	0.0286	8.16078	0.06776		4905.39	-0.00398	4905.39	-0.000275325	4905.39	0.000644287	4905.39
1.99128	-0.00128	1.99127	-0.01759	1.99135	-0.00794																				22822	1.04914	22822	0.97065	22822	0.96931	22822	1.00426		8.19146	0.08163	8.19146	0.00529	8.19146	0.0273	8.19146	0.06322		4905.56	-0.00269	4905.56	-0.000719492	4905.56	-0.00109	4905.56
1.99133	-0.02252	1.99133	-0.01967	1.99141	-0.01022																													8.22214	0.0785	8.22214	0.005	8.22214	0.02577	8.22214	0.06037		4905.74	-0.00107	4905.74	-0.000645818	4905.74	0.000184447	4905.74
1.99139	-0.03942	1.99139	-0.0018	1.99147	-0.00624																													8.25282	0.07537	8.25282	0.00604	8.25282	0.02408	8.25282	0.05849		4905.92	-0.00312	4905.92	-0.000901801	4905.92	-0.000734146	4905.92
1.99145	-0.01943	1.99144	0.02241	1.99152	-0.02045																													8.2835	0.07246	8.2835	0.00797	8.2835	0.02243	8.2835	0.05696		4906.1	-0.0029	4906.1	-0.000909545	4906.1	-0.0013	4906.1
1.9915	0.000328274	1.9915	0.01088	1.99158	-0.01205																													8.31418	0.06998	8.31418	0.01042	8.31418	0.02113	8.31418	0.05544		4906.28	-0.00147	4906.28	-0.000575619	4906.28	0.000102284	4906.28
1.99156	0.00939	1.99155	-0.00933	1.99164	-0.02182																													8.34486	0.06805	8.34486	0.01318	8.34486	0.02059	8.34486	0.05389		4906.45	-0.00444	4906.45	0.000470081	4906.45	0.0014	4906.45
1.99162	0.01088	1.99161	-0.000121066	1.99169	-0.00968																													8.37554	0.06668	8.37554	0.01615	8.37554	0.02113	8.37554	0.05252		4906.63	-0.00246	4906.63	-0.00106	4906.63	-0.000101962	4906.63
1.99167	0.00215	1.99167	-0.01012	1.99175	0.00877																													8.40621	0.06579	8.40621	0.0192	8.40621	0.02279	8.40621	0.05166		4906.81	-0.00216	4906.81	0.000139657	4906.81	-6.28567e-05	4906.81
1.99173	-0.00798	1.99172	-0.00946	1.99181	-0.01068																													8.43689	0.06525	8.43689	0.02221	8.43689	0.0253	8.43689	0.05164		4906.99	-0.00303	4906.99	-0.00113	4906.99	0.00118	4906.99
1.99178	0.00712	1.99178	-0.0062	1.99186	-0.00987																													8.46757	0.06493	8.46757	0.0251	8.46757	0.02825	8.46757	0.05262		4907.17	-0.00263	4907.17	-0.000716679	4907.17	0.00147	4907.17
1.99184	-0.02137	1.99184	0.00408	1.99192	-0.00565																													8.49825	0.06472	8.49825	0.02775	8.49825	0.03125	8.49825	0.05457		4907.35	-0.00195	4907.35	-0.000427386	4907.35	0.00113	4907.35
1.9919	-0.00696	1.99189	0.00346	1.99197	-0.01181																													8.52893	0.06453	8.52893	0.0301	8.52893	0.03397	8.52893	0.05727		4907.52	-0.00214	4907.52	-0.00134	4907.52	-0.000226346	4907.52
1.99195	0.00607	1.99195	0.00706	1.99203	-0.01699																													8.55961	0.06434	8.55961	0.03209	8.55961	0.03618	8.55961	0.0604		4907.7	-0.0024	4907.7	-0.000634517	4907.7	0.00165	4907.7
1.99201	-0.00813	1.99201	-0.00501	1.99209	0.00739																													8.59029	0.06413	8.59029	0.0337	8.59029	0.03772	8.59029	0.06369		4907.88	-0.00191	4907.88	-0.000463109	4907.88	0.000780925	4907.88
1.99207	-0.0131	1.99206	-0.00255	1.99214	-0.00253																													8.62097	0.06393	8.62097	0.03492	8.62097	0.03851	8.62097	0.06689		4908.06	-0.00357	4908.06	-0.001	4908.06	0.000190469	4908.06
1.99212	0.00128	1.99212	-0.01822	1.9922	-0.00713																													8.65165	0.06381	8.65165	0.03577	8.65165	0.03856	8.65165	0.06986		4908.24	-0.0031	4908.24	-0.000422069	4908.24	0.000768553	4908.24
1.99218	-0.00588	1.99217	-0.016	1.99226	-0.00779																													8.68233	0.06383	8.68233	0.03631	8.68233	0.03792	8.68233	0.07252		4908.41	-0.00181	4908.41	-0.000667736	4908.41	0.00291	4908.41
1.99224	-0.000600587	1.99223	0.01587	1.99231	-0.00828																													8.71301	0.06402	8.71301	0.03657	8.71301	0.03675	8.71301	0.0749		4908.59	-0.00247	4908.59	-0.000886661	4908.59	0.00108	4908.59
1.99229	-0.0069	1.99229	0.00803	1.99237	-0.04167																													8.74369	0.06438	8.74369	0.03661	8.74369	0.03525	8.74369	0.07706		4908.77	-0.000823263	4908.77	-0.00111	4908.77	0.00266	4908.77
1.99235	0.00363	1.99234	-0.01343	1.99243	-0.02539																													8.77437	0.0648	8.77437	0.03648	8.77437	0.03367	8.77437	0.07908		4908.95	-0.0026	4908.95	-0.000636355	4908.95	0.00063071	4908.95
1.9924	-0.00455	1.9924	-0.00298	1.99248	-0.00227																													8.80505	0.06508	8.80505	0.03621	8.80505	0.0323	8.80505	0.08103		4909.13	-0.00275	4909.13	-0.00046616	4909.13	0.00307	4909.13
1.99246	-0.02013	1.99246	0.0022	1.99254	-0.00783																													8.83573	0.065	8.83573	0.03582	8.83573	0.03139	8.83573	0.08294		4909.31	-0.00228	4909.31	-0.000392791	4909.31	0.00222	4909.31
1.99252	0.00184	1.99251	-0.00852	1.9926	-0.01268																													8.86641	0.06428	8.86641	0.03532	8.86641	0.03112	8.86641	0.08477		4909.48	-0.00131	4909.48	-0.000599983	4909.48	0.00145	4909.48
1.99257	0.02326	1.99257	0.00512	1.99265	-0.01881																													8.89709	0.06273	8.89709	0.03469	8.89709	0.03153	8.89709	0.08639		4909.66	-0.00073527	4909.66	-0.00077806	4909.66	0.00214	4909.66
1.99263	0.00299	1.99263	-0.00404	1.99271	-0.00656																													8.92777	0.06022	8.92777	0.03392	8.92777	0.03254	8.92777	0.08766		4909.84	-0.00257	4909.84	-0.000727707	4909.84	0.00133	4909.84
1.99269	-0.01602	1.99268	-0.01615	1.99276	-0.01796																													8.95845	0.05675	8.95845	0.03299	8.95845	0.03395	8.95845	0.08841		4910.02	-0.00298	4910.02	-0.000366303	4910.02	0.0018	4910.02
1.99274	-0.01884	1.99274	-0.00897	1.99282	-0.03314																													8.98913	0.05244	8.98913	0.0319	8.98913	0.03558	8.98913	0.08851		4910.2	-0.00337	4910.2	-0.000574645	4910.2	0.00126	4910.2
1.9928	-0.00897	1.9928	0.00794	1.99288	-0.03749																													9.01981	0.04755	9.01981	0.03067	9.01981	0.03726	9.01981	0.0879		4910.37	-0.00221	4910.37	-0.00144	4910.37	0.00173	4910.37
1.99286	0.00502	1.99285	0.00822	1.99293	-0.03959																													9.05049	0.0424	9.05049	0.02931	9.05049	0.03885	9.05049	0.08662		4910.55	-0.00201	4910.55	-0.000557255	4910.55	0.00219	4910.55
1.99291	-0.000853913	1.99291	0.000783669	1.99299	-0.02848																													9.08117	0.0374	9.08117	0.02789	9.08117	0.04029	9.08117	0.08484		4910.73	-0.00196	4910.73	-0.000831586	4910.73	0.00303	4910.73
1.99297	0.00805	1.99296	-0.0061	1.99305	-0.02159																													9.11185	0.03296	9.11185	0.02645	9.11185	0.04156	9.11185	0.08281		4910.91	-0.00326	4910.91	-0.000101077	4910.91	0.00169	4910.91
1.99303	-0.00985	1.99302	-0.00366	1.9931	-0.02457																													9.14253	0.02936	9.14253	0.02509	9.14253	0.04266	9.14253	0.08079		4911.09	-0.00349	4911.09	-0.00039399	4911.09	0.00213	4911.09
1.99308	-0.03334	1.99308	-0.0093	1.99316	-0.03404																													9.17321	0.02673	9.17321	0.02386	9.17321	0.0436	9.17321	0.07903		4911.27	-0.00234	4911.27	-0.00128	4911.27	0.000917925	4911.27
1.99314	-0.0178	1.99313	-0.00925	1.99322	-0.03853																													9.20388	0.02494	9.20388	0.02283	9.20388	0.04442	9.20388	0.07763		4911.44	-0.00237	4911.44	-0.000630235	4911.44	0.00275	4911.44
1.9932	-0.01403	1.99319	0.00345	1.99327	-0.03892																													9.23456	0.02369	9.23456	0.02203	9.23456	0.04512	9.23456	0.07652		4911.62	-0.00127	4911.62	-0.00105	4911.62	0.00205	4911.62
1.99325	-0.00903	1.99325	-0.01244	1.99333	-0.03699																													9.26524	0.02271	9.26524	0.02146	9.26524	0.0457	9.26524	0.07545		4911.8	-0.00153	4911.8	-0.00039522	4911.8	0.00142	4911.8
1.99331	-0.00432	1.9933	-0.0159	1.99339	-0.0352																													9.29592	0.02186	9.29592	0.02106	9.29592	0.04615	9.29592	0.07407		4911.98	-0.00144	4911.98	-0.000733944	4911.98	0.00252	4911.98
1.99336	-0.02029	1.99336	-0.00498	1.99344	-0.02696																													9.3266	0.02126	9.3266	0.02077	9.3266	0.04643	9.3266	0.072		4912.16	-0.00232	4912.16	-0.000674555	4912.16	0.00135	4912.16
1.99342	-0.02023	1.99342	-0.01475	1.9935	-0.01538																													9.35728	0.02129	9.35728	0.0205	9.35728	0.04651	9.35728	0.06898		4912.33	-0.00239	4912.33	-0.000779628	4912.33	0.00131	4912.33
1.99348	-0.01785	1.99347	-0.00439	1.99355	-0.01822																													9.38796	0.02252	9.38796	0.02014	9.38796	0.04633	9.38796	0.0649		4912.51	-0.0028	4912.51	-0.000907236	4912.51	0.00232	4912.51
1.99353	-0.00908	1.99353	-0.00375	1.99361	-0.03816																													9.41864	0.02537	9.41864	0.01963	9.41864	0.04586	9.41864	0.05983		4912.69	-0.0024	4912.69	-0.000439875	4912.69	0.00124	4912.69
1.99359	-0.01905	1.99359	-0.0101	1.99367	-0.03298																													9.44932	0.02989	9.44932	0.01889	9.44932	0.04505	9.44932	0.05413		4912.87	-0.00151	4912.87	-0.00058233	4912.87	0.000541387	4912.87
1.99365	-0.01469	1.99364	0.00453	1.99372	-0.01607																													9.48	0.03581	9.48	0.01789	9.48	0.04389	9.48	0.0484		4913.05	-0.00201	4913.05	-0.000766499	4913.05	0.00161	4913.05
1.9937	-0.03389	1.9937	0.00757	1.99378	-0.02726																													9.51068	0.04269	9.51068	0.0166	9.51068	0.04236	9.51068	0.04345		4913.23	-0.00183	4913.23	-0.00122	4913.23	0.0026	4913.23
1.99376	-0.02444	1.99376	-0.0085	1.99384	-0.02631																													9.54136	0.05004	9.54136	0.01503	9.54136	0.04044	9.54136	0.04022		4913.4	-0.00279	4913.4	-0.00103	4913.4	0.00156	4913.4
1.99382	-0.00686	1.99381	-0.03098	1.99389	-0.02607																													9.57204	0.05739	9.57204	0.01322	9.57204	0.03817	9.57204	0.03931		4913.58	-0.00307	4913.58	-0.000844383	4913.58	0.000855771	4913.58
1.99387	0.01003	1.99387	-0.01351	1.99395	-0.05934																													9.60272	0.06427	9.60272	0.01122	9.60272	0.03556	9.60272	0.04065		4913.76	-0.00057551	4913.76	-0.000946399	4913.76	0.00185	4913.76
1.99393	-0.01597	1.99393	-0.00898	1.99401	-0.04139																													9.6334	0.07024	9.6334	0.00914	9.6334	0.03266	9.6334	0.04349		4913.94	-0.00152	4913.94	-0.000748214	4913.94	0.00272	4913.94
1.99399	-0.01036	1.99398	-0.01104	1.99406	-0.05185																													9.66408	0.07494	9.66408	0.0072	9.66408	0.02957	9.66408	0.04693		4914.12	-0.00245	4914.12	-0.000452532	4914.12	0.00346	4914.12
1.99404	-0.02465	1.99404	0.00686	1.99412	-0.04635																													9.69476	0.07808	9.69476	0.00585	9.69476	0.02641	9.69476	0.05029		4914.29	-0.00187	4914.29	-0.000610086	4914.29	0.00214	4914.29
1.9941	-0.015	1.99409	-0.0181	1.99418	-0.03336																													9.72544	0.0795	9.72544	0.00575	9.72544	0.02336	9.72544	0.0532		4914.47	-0.00209	4914.47	-0.00156	4914.47	0.00123	4914.47
1.99416	-0.01636	1.99415	-0.00326	1.99423	-0.04758																													9.75612	0.07919	9.75612	0.00703	9.75612	0.02069	9.75612	0.05556		4914.65	-0.0019	4914.65	-0.000956918	4914.65	0.00179	4914.65
1.99421	-0.03024	1.99421	-0.000645812	1.99429	-0.04778																													9.7868	0.0773	9.7868	0.00912	9.7868	0.01876	9.7868	0.05744		4914.83	-0.00262	4914.83	-0.00106	4914.83	-8.13056e-05	4914.83
1.99427	-0.0214	1.99426	-0.00395	1.99435	-0.05278																													9.81748	0.07418	9.81748	0.01153	9.81748	0.01793	9.81748	0.05904		4915.01	-0.00172	4915.01	-0.000390612	4915.01	0.00055542	4915.01
1.99433	-0.02382	1.99432	0.000801764	1.9944	-0.03448																													9.84816	0.07032	9.84816	0.01402	9.84816	0.01836	9.84816	0.06056		4915.19	-0.0013	4915.19	-0.00114	4915.19	0.000857196	4915.19
1.99438	-0.02365	1.99438	-0.01925	1.99446	-0.03489																													9.87884	0.06642	9.87884	0.01647	9.87884	0.01988	9.87884	0.06218		4915.36	-0.00139	4915.36	-0.000874813	4915.36	0.00218	4915.36
1.99444	-0.01101	1.99443	-0.01398	1.99452	-0.05707																													9.90952	0.06324	9.90952	0.0188	9.90952	0.02211	9.90952	0.06399		4915.54	-0.0016	4915.54	-0.000673781	4915.54	0.00202	4915.54
1.99449	-0.02868	1.99449	-0.00442	1.99457	-0.04942																													9.9402	0.06152	9.9402	0.02098	9.9402	0.02466	9.9402	0.06605		4915.72	-0.000554859	4915.72	-0.000683266	4915.72	0.00156	4915.72
1.99455	-0.03102	1.99455	0.00148	1.99463	-0.04553																													9.97088	0.06175	9.97088	0.023	9.97088	0.02722	9.97088	0.06833		4915.9	-0.00208	4915.9	-0.00138	4915.9	0.00124	4915.9
1.99461	-0.000878039	1.9946	-0.015	1.99469	-0.05759																																						4916.08	-0.00179	4916.08	-0.00103	4916.08	0.00126	4916.08
1.99466	-0.03738	1.99466	-0.02749	1.99474	-0.06431																																						4916.25	-0.00237	4916.25	-0.00137	4916.25	0.00238	4916.25
1.99472	-0.03108	1.99472	-0.00675	1.9948	-0.083																																						4916.43	-0.00201	4916.43	-0.000508511	4916.43	0.000905876	4916.43
1.99478	-0.02771	1.99477	-0.00686	1.99485	-0.06467																																						4916.61	-0.00163	4916.61	-0.000673598	4916.61	0.00115	4916.61
1.99483	-0.0155	1.99483	-0.01398	1.99491	-0.06704																																						4916.79	-0.00139	4916.79	-0.000280317	4916.79	0.00076824	4916.79
1.99489	-0.02493	1.99489	-0.00692	1.99497	-0.05876																																						4916.97	-0.0014	4916.97	-0.00115	4916.97	0.00137	4916.97
1.99495	-0.01728	1.99494	-0.00232	1.99502	-0.06325																																						4917.15	-0.00201	4917.15	-0.000757733	4917.15	0.00263	4917.15
1.995	-0.01266	1.995	-0.02267	1.99508	-0.06765																																						4917.32	-0.00173	4917.32	-0.00154	4917.32	0.000601502	4917.32
1.99506	-0.02416	1.99506	-0.01776	1.99514	-0.08009																																						4917.5	-0.00222	4917.5	-0.000989621	4917.5	0.000521985	4917.5
1.99512	-0.04239	1.99511	-0.02521	1.99519	-0.06306																																						4917.68	-0.00257	4917.68	-0.000584461	4917.68	0.00213	4917.68
1.99517	-0.04813	1.99517	-0.00548	1.99525	-0.07295																																						4917.86	-0.00178	4917.86	-0.000180718	4917.86	0.000459875	4917.86
1.99523	-0.05257	1.99523	-0.02214	1.99531	-0.07419																																						4918.04	-0.000972811	4918.04	-0.00125	4918.04	0.00187	4918.04
1.99529	-0.0281	1.99528	-0.00407	1.99536	-0.07976																																						4918.21	-0.00202	4918.21	-0.000523793	4918.21	0.000740286	4918.21
1.99534	-0.01485	1.99534	0.00333	1.99542	-0.09668																																						4918.39	-0.00197	4918.39	-0.000418199	4918.39	0.00111	4918.39
1.9954	-0.02131	1.9954	0.01289	1.99548	-0.08025																																						4918.57	-0.00247	4918.57	-0.0011	4918.57	0.00144	4918.57
1.99546	-0.01531	1.99545	0.00925	1.99553	-0.07192																																						4918.75	-0.00132	4918.75	-0.000694944	4918.75	0.000191321	4918.75
1.99551	-0.01457	1.99551	0.00399	1.99559	-0.06895																																						4918.93	-0.00323	4918.93	-0.00131	4918.93	-0.000415108	4918.93
1.99557	-0.0266	1.99557	-0.01059	1.99565	-0.07753																																						4919.11	-0.00156	4919.11	-0.00143	4919.11	0.00154	4919.11
1.99563	-0.02443	1.99562	0.00205	1.9957	-0.05716																																						4919.28	-0.00118	4919.28	-0.000802979	4919.28	0.00183	4919.28
1.99568	-0.03829	1.99568	-0.00793	1.99576	-0.06401																																						4919.46	-0.00117	4919.46	-0.00129	4919.46	0.000906298	4919.46
1.99574	-0.03393	1.99573	-0.0322	1.99582	-0.08173																																						4919.64	-0.00204	4919.64	-0.00105	4919.64	0.00179	4919.64
1.9958	-0.02265	1.99579	-0.02167	1.99587	-0.05414																																						4919.82	-0.00159	4919.82	-0.000490138	4919.82	-0.000105069	4919.82
1.99585	-0.02906	1.99585	-0.02673	1.99593	-0.07004																																						4920	-0.000648785	4920	-9.74834e-05	4920	0.000634852	4920
1.99591	-0.03262	1.9959	-0.00454	1.99599	-0.08873																																						4920.17	-0.00142	4920.17	-0.000991441	4920.17	0.00189	4920.17
1.99597	-0.04522	1.99596	-0.00455	1.99604	-0.0775																																						4920.35	-0.00199	4920.35	-0.000742156	4920.35	0.00127	4920.35
1.99602	-0.0466	1.99602	-0.01458	1.9961	-0.08996																																						4920.53	-0.000818572	4920.53	-0.000237987	4920.53	0.00103	4920.53
1.99608	-0.04295	1.99607	-0.02383	1.99616	-0.08532																																						4920.71	-0.00144	4920.71	-0.000429542	4920.71	0.00053315	4920.71
1.99614	-0.02432	1.99613	-0.02098	1.99621	-0.09974																																						4920.89	-0.00143	4920.89	-0.0011	4920.89	0.000783409	4920.89
1.99619	-0.04323	1.99619	-0.0152	1.99627	-0.1095																																						4921.07	-0.00208	4921.07	-0.000340836	4921.07	0.000463465	4921.07
1.99625	-0.0646	1.99624	-0.0234	1.99633	-0.10871																																						4921.24	-0.000643413	4921.24	-0.000861276	4921.24	0.0012	4921.24
1.99631	-0.05788	1.9963	-0.02345	1.99638	-0.10204																																						4921.42	-0.000469183	4921.42	-0.00112	4921.42	0.00129	4921.42
1.99636	-0.03745	1.99636	-0.02408	1.99644	-0.09694																																						4921.6	-0.00137	4921.6	-0.000134075	4921.6	0.000975748	4921.6
1.99642	-0.03023	1.99641	-0.01377	1.9965	-0.10063																																						4921.78	-0.00125	4921.78	-0.000651277	4921.78	-0.0011	4921.78
1.99648	-0.0372	1.99647	-0.01077	1.99655	-0.1244																																						4921.96	-0.000122435	4921.96	-0.000728899	4921.96	0.00114	4921.96
1.99653	-0.04871	1.99653	-0.02296	1.99661	-0.11244																																						4922.13	-0.00093857	4922.13	-0.000519162	4922.13	0.000578977	4922.13
1.99659	-0.04948	1.99658	-0.00943	1.99667	-0.1139																																						4922.31	0.000230678	4922.31	-0.000669143	4922.31	0.00129	4922.31
1.99665	-0.07194	1.99664	-0.00428	1.99672	-0.10473																																						4922.49	-0.0016	4922.49	-0.00068483	4922.49	-0.000537539	4922.49
1.9967	-0.06267	1.9967	-0.00503	1.99678	-0.11288																																						4922.67	-0.00107	4922.67	-0.000471586	4922.67	0.000774954	4922.67
1.99676	-0.06929	1.99675	-0.01261	1.99684	-0.09951																																						4922.85	-0.00292	4922.85	-0.000689118	4922.85	0.00126	4922.85
1.99682	-0.05995	1.99681	-0.00934	1.99689	-0.12013																																						4923.03	-0.00224	4923.03	-0.000748873	4923.03	0.000620243	4923.03
1.99687	-0.02812	1.99687	-0.00271	1.99695	-0.15248																																						4923.2	-0.00186	4923.2	-0.000930411	4923.2	0.00172	4923.2
1.99693	-0.07043	1.99692	-0.0074	1.99701	-0.13441																																						4923.38	-0.00118	4923.38	-0.000992574	4923.38	0.00145	4923.38
1.99699	-0.05345	1.99698	-0.01676	1.99706	-0.12505																																						4923.56	-0.0018	4923.56	-0.000238353	4923.56	0.00106	4923.56
1.99704	-0.07456	1.99704	-0.02225	1.99712	-0.12799																																						4923.74	-0.000103061	4923.74	-0.0008023	4923.74	0.000896023	4923.74
1.9971	-0.06368	1.99709	-0.01219	1.99718	-0.13613																																						4923.92	-0.000778839	4923.92	-6.57423e-05	4923.92	0.000899838	4923.92
1.99716	-0.06244	1.99715	-0.0213	1.99723	-0.12414																																						4924.09	-0.000523673	4924.09	-0.000943666	4924.09	0.000972946	4924.09
1.99721	-0.05503	1.99721	-0.03042	1.99729	-0.11798																																						4924.27	-0.000359895	4924.27	-0.000255092	4924.27	-0.000562177	4924.27
1.99727	-0.06561	1.99726	-0.01274	1.99735	-0.14487																																						4924.45	-0.000676668	4924.45	-0.000520877	4924.45	0.000244705	4924.45
1.99733	-0.06603	1.99732	-0.01211	1.9974	-0.15047																																						4924.63	-0.0013	4924.63	-0.00103	4924.63	-0.000340097	4924.63
1.99738	-0.058	1.99738	-0.00888	1.99746	-0.17387																																						4924.81	-0.00134	4924.81	-0.00129	4924.81	0.000143547	4924.81
1.99744	-0.07595	1.99743	-0.01037	1.99752	-0.13934																																						4924.99	-0.000968785	4924.99	-0.000103482	4924.99	-0.000133668	4924.99
1.9975	-0.0676	1.99749	-0.0203	1.99757	-0.1299																																						4925.16	-0.000878271	4925.16	-0.000243204	4925.16	0.00125	4925.16
1.99755	-0.06074	1.99755	-0.01995	1.99763	-0.16401																																						4925.34	-3.76403e-05	4925.34	-0.000127647	4925.34	0.0012	4925.34
1.99761	-0.0554	1.9976	-0.02157	1.99769	-0.17468																																						4925.52	-0.000452361	4925.52	-0.000375882	4925.52	0.00131	4925.52
1.99767	-0.05213	1.99766	-0.01762	1.99774	-0.18422																																						4925.7	-0.000659801	4925.7	-0.000190011	4925.7	0.00103	4925.7
1.99772	-0.07206	1.99772	-0.02852	1.9978	-0.17202																																						4925.88	-0.00116	4925.88	-0.000678911	4925.88	0.000837536	4925.88
1.99778	-0.08294	1.99778	-0.01722	1.99786	-0.18358																																						4926.05	-0.00169	4926.05	-0.000515211	4926.05	0.000602542	4926.05
1.99784	-0.07152	1.99783	-0.00976	1.99791	-0.19331																																						4926.23	-0.000116363	4926.23	-0.00066212	4926.23	-0.000421696	4926.23
1.99789	-0.07286	1.99789	-0.01764	1.99797	-0.18012																																						4926.41	-0.000464585	4926.41	-0.000403536	4926.41	-0.000934464	4926.41
1.99795	-0.07647	1.99795	-0.03233	1.99803	-0.18542																																						4926.59	-0.000659348	4926.59	-0.000349933	4926.59	-0.000861158	4926.59
1.99801	-0.07454	1.998	-0.03347	1.99808	-0.18266																																						4926.77	-0.00177	4926.77	-0.000406541	4926.77	0.00052111	4926.77
1.99806	-0.0721	1.99806	-0.02908	1.99814	-0.17866																																						4926.95	-0.000993826	4926.95	-5.23653e-05	4926.95	-0.00195	4926.95
1.99812	-0.09677	1.99812	-0.03168	1.9982	-0.18971																																						4927.12	-0.000900988	4927.12	-0.00142	4927.12	-2.9547e-05	4927.12
1.99818	-0.11127	1.99817	-0.0305	1.99825	-0.17172																																						4927.3	-0.00191	4927.3	-0.000630005	4927.3	0.0013	4927.3
1.99823	-0.09742	1.99823	-0.02118	1.99831	-0.20201																																						4927.48	-0.000927072	4927.48	-0.0003339	4927.48	0.000335942	4927.48
1.99829	-0.11334	1.99829	-0.02699	1.99837	-0.20312																																						4927.66	0.000520909	4927.66	-0.000626743	4927.66	-0.00112	4927.66
1.99835	-0.11164	1.99834	-0.02215	1.99842	-0.21884																																						4927.84	-0.00060816	4927.84	0.000434982	4927.84	-0.000164754	4927.84
1.9984	-0.11984	1.9984	-0.01602	1.99848	-0.19189																																						4928.01	-0.000124142	4928.01	-0.000672863	4928.01	-7.7065e-05	4928.01
1.99846	-0.12128	1.99846	-0.04082	1.99854	-0.20774																																						4928.19	-0.000179149	4928.19	-0.000824842	4928.19	-0.00163	4928.19
1.99852	-0.09013	1.99851	-0.02884	1.99859	-0.21894																																						4928.37	-0.00177	4928.37	-0.000745788	4928.37	-8.90947e-05	4928.37
1.99857	-0.11778	1.99857	-0.04309	1.99865	-0.22571																																						4928.55	-0.000686156	4928.55	-0.000702493	4928.55	-0.000512115	4928.55
1.99863	-0.11671	1.99863	-0.04402	1.99871	-0.23148																																						4928.73	-0.00113	4928.73	0.000372619	4928.73	0.000607537	4928.73
1.99869	-0.10279	1.99868	-0.03269	1.99877	-0.24905																																						4928.91	-0.00181	4928.91	-2.35708e-05	4928.91	0.000789538	4928.91
1.99874	-0.10735	1.99874	-0.03361	1.99882	-0.25713																																						4929.08	-0.0018	4929.08	-0.000304009	4929.08	0.000837112	4929.08
1.9988	-0.11829	1.9988	-0.04219	1.99888	-0.22152																																						4929.26	-0.0012	4929.26	7.60545e-05	4929.26	0.000794141	4929.26
1.99886	-0.10699	1.99885	-0.04565	1.99894	-0.22551																																						4929.44	-0.000840412	4929.44	2.98706e-05	4929.44	-0.000738068	4929.44
1.99891	-0.14219	1.99891	-0.0395	1.99899	-0.25944																																						4929.62	0.000119782	4929.62	0.000258727	4929.62	-0.000113187	4929.62
1.99897	-0.14849	1.99897	-0.04505	1.99905	-0.25311																																						4929.8	-0.000338121	4929.8	-0.000959263	4929.8	0.000322362	4929.8
1.99903	-0.13402	1.99902	-0.03532	1.99911	-0.24927																																						4929.97	-0.000388207	4929.97	-0.000137291	4929.97	-0.00101	4929.97
1.99909	-0.15532	1.99908	-0.03982	1.99916	-0.28794																																						4930.15	-0.000770448	4930.15	-0.000975732	4930.15	0.000201598	4930.15
1.99914	-0.11673	1.99914	-0.05982	1.99922	-0.28487																																						4930.33	-0.00205	4930.33	-0.000189762	4930.33	-0.00017242	4930.33
1.9992	-0.13167	1.99919	-0.05945	1.99928	-0.27706																																						4930.51	-0.00165	4930.51	-0.000602899	4930.51	-0.000958027	4930.51
1.99926	-0.17357	1.99925	-0.04708	1.99933	-0.27358																																						4930.69	-0.000206199	4930.69	-0.000587507	4930.69	0.000171331	4930.69
1.99931	-0.13063	1.99931	-0.02769	1.99939	-0.29017																																						4930.87	-0.00032344	4930.87	-0.000640004	4930.87	0.000588938	4930.87
1.99937	-0.13895	1.99936	-0.0384	1.99945	-0.28874																																						4931.04	-0.000319111	4931.04	-8.64278e-06	4931.04	-0.00102	4931.04
1.99943	-0.1386	1.99942	-0.04442	1.9995	-0.29562																																						4931.22	0.000527105	4931.22	0.000103646	4931.22	-0.000461335	4931.22
1.99948	-0.1425	1.99948	-0.03617	1.99956	-0.35134																																						4931.4	-0.000933605	4931.4	0.00015268	4931.4	-0.000159382	4931.4
1.99954	-0.15749	1.99954	-0.03918	1.99962	-0.34545																																						4931.58	-0.000404034	4931.58	-7.26447e-06	4931.58	-0.000671593	4931.58
1.9996	-0.15841	1.99959	-0.04926	1.99967	-0.33452																																						4931.76	-0.000329301	4931.76	-0.000682183	4931.76	0.00111	4931.76
1.99965	-0.14905	1.99965	-0.05573	1.99973	-0.34644																																						4931.93	-0.000470269	4931.93	-2.51547e-06	4931.93	-0.000455902	4931.93
1.99971	-0.18677	1.99971	-0.07699	1.99979	-0.37138																																						4932.11	-0.000161933	4932.11	-0.000128498	4932.11	-0.000192637	4932.11
1.99977	-0.18605	1.99976	-0.05672	1.99984	-0.36208																																						4932.29	-0.000757536	4932.29	-0.000550597	4932.29	-0.000596396	4932.29
1.99982	-0.17039	1.99982	-0.06299	1.9999	-0.36266																																						4932.47	-0.000657581	4932.47	-0.00037902	4932.47	0.000759204	4932.47
1.99988	-0.18363	1.99988	-0.06735	1.99996	-0.36459																																						4932.65	-0.000827991	4932.65	-0.000117562	4932.65	0.00037594	4932.65
1.99994	-0.19771	1.99993	-0.05449	2.00002	-0.39497																																						4932.83	-0.00109	4932.83	-0.000617749	4932.83	-0.00011044	4932.83
1.99999	-0.1933	1.99999	-0.06623	2.00007	-0.41008																																						4933	-0.000682899	4933	-0.000828238	4933	-0.000866357	4933
2.00005	-0.18088	2.00005	-0.04895	2.00013	-0.39081																																						4933.18	-0.000586772	4933.18	-9.23124e-05	4933.18	-0.000562908	4933.18
2.00011	-0.18646	2.0001	-0.05597	2.00019	-0.39923																																						4933.36	0.000154709	4933.36	-0.00116	4933.36	0.000328689	4933.36
2.00016	-0.20741	2.00016	-0.06264	2.00024	-0.41625																																						4933.54	7.64677e-05	4933.54	-0.000396769	4933.54	0.000748491	4933.54
2.00022	-0.21701	2.00022	-0.0771	2.0003	-0.42593																																						4933.72	-1.19522e-05	4933.72	0.000162614	4933.72	-0.000591429	4933.72
2.00028	-0.2014	2.00027	-0.08012	2.00036	-0.43532																																						4933.89	-0.00121	4933.89	-0.000102632	4933.89	-0.00114	4933.89
2.00034	-0.23372	2.00033	-0.06477	2.00041	-0.43398																																						4934.07	-0.000850642	4934.07	0.000346496	4934.07	-0.0017	4934.07
2.00039	-0.22095	2.00039	-0.08243	2.00047	-0.44962																																						4934.25	-0.00123	4934.25	4.8307e-05	4934.25	-0.00143	4934.25
2.00045	-0.2283	2.00044	-0.0788	2.00053	-0.46958																																						4934.43	-0.00118	4934.43	-0.000225625	4934.43	0.000669525	4934.43
2.00051	-0.23972	2.0005	-0.07984	2.00058	-0.4833																																						4934.61	-6.19996e-05	4934.61	-4.99072e-05	4934.61	-0.000445192	4934.61
2.00056	-0.23654	2.00056	-0.08662	2.00064	-0.49566																																						4934.79	-0.000813585	4934.79	-0.000364086	4934.79	-0.000639756	4934.79
2.00062	-0.23771	2.00062	-0.09795	2.0007	-0.5248																																						4934.96	-0.00107	4934.96	-0.000338521	4934.96	-0.00146	4934.96
2.00068	-0.27893	2.00067	-0.09441	2.00075	-0.51539																																						4935.14	-0.000120196	4935.14	-0.000226278	4935.14	-0.000339559	4935.14
2.00073	-0.24658	2.00073	-0.09442	2.00081	-0.53686																																						4935.32	-0.00113	4935.32	-0.00103	4935.32	-0.000477365	4935.32
2.00079	-0.28978	2.00079	-0.09027	2.00087	-0.5448																																						4935.5	-0.00134	4935.5	-0.000223331	4935.5	-0.00257	4935.5
2.00085	-0.29317	2.00084	-0.08458	2.00093	-0.56979																																						4935.68	-0.002	4935.68	-0.000643428	4935.68	-0.00247	4935.68
2.0009	-0.26454	2.0009	-0.0784	2.00098	-0.59722																																						4935.85	-0.000808112	4935.85	-0.000476751	4935.85	-0.00091154	4935.85
2.00096	-0.25196	2.00096	-0.08166	2.00104	-0.58341																																						4936.03	-0.00118	4936.03	-0.000458719	4936.03	-0.00238	4936.03
2.00102	-0.28414	2.00101	-0.1177	2.0011	-0.58532																																						4936.21	-0.000809865	4936.21	-0.000279808	4936.21	-0.00234	4936.21
2.00108	-0.30887	2.00107	-0.10022	2.00115	-0.62418																																						4936.39	-0.000642697	4936.39	-0.000310257	4936.39	-0.00151	4936.39
2.00113	-0.30808	2.00113	-0.10165	2.00121	-0.62937																																						4936.57	-0.000120138	4936.57	-0.000412254	4936.57	-0.00213	4936.57
2.00119	-0.33465	2.00118	-0.11241	2.00127	-0.63026																																						4936.75	-0.00113	4936.75	-0.00104	4936.75	-0.00141	4936.75
2.00125	-0.32114	2.00124	-0.11678	2.00132	-0.6725																																						4936.92	-0.00159	4936.92	-0.000682935	4936.92	-0.00291	4936.92
2.0013	-0.35136	2.0013	-0.12052	2.00138	-0.69349																																						4937.1	-0.0017	4937.1	-0.00115	4937.1	-0.00197	4937.1
2.00136	-0.38116	2.00136	-0.11008	2.00144	-0.69012																																						4937.28	-0.00101	4937.28	-0.000512024	4937.28	-0.00187	4937.28
2.00142	-0.3894	2.00141	-0.09766	2.00149	-0.70553																																						4937.46	-0.000939898	4937.46	-0.00114	4937.46	-0.00268	4937.46
2.00147	-0.36786	2.00147	-0.12855	2.00155	-0.7315																																						4937.64	-0.000318279	4937.64	-0.000855689	4937.64	-0.00231	4937.64
2.00153	-0.37788	2.00153	-0.13829	2.00161	-0.73564																																						4937.81	-0.00154	4937.81	4.52338e-05	4937.81	-0.00122	4937.81
2.00159	-0.3934	2.00158	-0.13855	2.00167	-0.74073																																						4937.99	-0.00176	4937.99	-0.00111	4937.99	-0.00218	4937.99
2.00164	-0.40608	2.00164	-0.13863	2.00172	-0.74987																																						4938.17	-0.000601176	4938.17	-0.000861734	4938.17	-0.00229	4938.17
2.0017	-0.39587	2.0017	-0.148	2.00178	-0.75626																																						4938.35	-0.00125	4938.35	-0.0006043	4938.35	-0.0017	4938.35
2.00176	-0.41189	2.00175	-0.13616	2.00184	-0.75687																																						4938.53	-0.000357726	4938.53	-0.000578185	4938.53	-0.00269	4938.53
2.00182	-0.41101	2.00181	-0.13959	2.00189	-0.79109																																						4938.71	-0.000946737	4938.71	3.58468e-05	4938.71	-0.00176	4938.71
2.00187	-0.44668	2.00187	-0.178	2.00195	-0.83245																																						4938.88	-0.00116	4938.88	-0.000237484	4938.88	-0.00123	4938.88
2.00193	-0.45939	2.00192	-0.16146	2.00201	-0.83144																																						4939.06	-0.000596903	4939.06	-3.31089e-05	4939.06	-0.000430739	4939.06
2.00199	-0.45631	2.00198	-0.16544	2.00206	-0.83272																																						4939.24	-0.000747239	4939.24	-0.000465716	4939.24	-0.000442545	4939.24
2.00204	-0.47602	2.00204	-0.18212	2.00212	-0.81131																																						4939.42	0.000165868	4939.42	-0.000321571	4939.42	-0.00135	4939.42
2.0021	-0.48901	2.0021	-0.18325	2.00218	-0.80309																																						4939.6	0.000277618	4939.6	4.61786e-05	4939.6	-0.00218	4939.6
2.00216	-0.47832	2.00215	-0.17379	2.00224	-0.8215																																						4939.77	-0.00071304	4939.77	0.000304019	4939.77	-0.00149	4939.77
2.00221	-0.48132	2.00221	-0.17685	2.00229	-0.83278																																						4939.95	0.000847045	4939.95	-1.93805e-06	4939.95	-0.000704751	4939.95
2.00227	-0.45437	2.00227	-0.17233	2.00235	-0.8257																																						4940.13	0.000588334	4940.13	-0.000789524	4940.13	-0.00131	4940.13
2.00233	-0.47965	2.00232	-0.18691	2.00241	-0.79743																																						4940.31	-0.000471033	4940.31	-0.000557693	4940.31	-0.000500003	4940.31
2.00239	-0.47895	2.00238	-0.1874	2.00246	-0.76922																																						4940.49	-0.00091491	4940.49	-0.000457447	4940.49	-0.000829159	4940.49
2.00244	-0.49764	2.00244	-0.18164	2.00252	-0.77002																																						4940.67	0.000115745	4940.67	-8.74987e-05	4940.67	-0.001	4940.67
2.0025	-0.46907	2.00249	-0.16639	2.00258	-0.73921																																						4940.84	7.71214e-06	4940.84	-3.38501e-05	4940.84	-0.00226	4940.84
2.00256	-0.45381	2.00255	-0.18115	2.00263	-0.70614																																						4941.02	-0.000228173	4941.02	0.000107358	4941.02	-0.00122	4941.02
2.00261	-0.44616	2.00261	-0.17564	2.00269	-0.68894																																						4941.2	2.49461e-05	4941.2	-0.000365291	4941.2	-0.000929134	4941.2
2.00267	-0.42893	2.00267	-0.18215	2.00275	-0.66049																																						4941.38	0.000939684	4941.38	0.000454916	4941.38	-0.00136	4941.38
2.00273	-0.42549	2.00272	-0.16551	2.0028	-0.60202																																						4941.56	-0.000120864	4941.56	-0.000291563	4941.56	-0.00172	4941.56
2.00278	-0.38319	2.00278	-0.14472	2.00286	-0.55767																																						4941.73	-0.000370867	4941.73	9.54783e-05	4941.73	-0.00257	4941.73
2.00284	-0.34672	2.00284	-0.16319	2.00292	-0.52424																																						4941.91	0.00114	4941.91	0.000102963	4941.91	-0.00071842	4941.91
2.0029	-0.31685	2.00289	-0.12847	2.00298	-0.45915																																						4942.09	-6.20494e-05	4942.09	0.000155317	4942.09	-0.001	4942.09
2.00296	-0.28271	2.00295	-0.12763	2.00303	-0.39695																																						4942.27	0.000996366	4942.27	4.16694e-05	4942.27	-0.00172	4942.27
2.00301	-0.27379	2.00301	-0.11772	2.00309	-0.32916																																						4942.45	0.000112682	4942.45	-0.000143342	4942.45	-0.00243	4942.45
2.00307	-0.23803	2.00306	-0.10532	2.00315	-0.26599																																						4942.63	0.00043816	4942.63	0.000867894	4942.63	-0.000169164	4942.63
2.00313	-0.19643	2.00312	-0.09338	2.0032	-0.20693																																						4942.8	0.000580922	4942.8	0.000627503	4942.8	-0.0021	4942.8
2.00318	-0.15077	2.00318	-0.08196	2.00326	-0.14424																																						4942.98	0.000124415	4942.98	0.00030811	4942.98	-0.00243	4942.98
2.00324	-0.12241	2.00324	-0.06409	2.00332	-0.04833																																						4943.16	0.000351554	4943.16	-0.000201723	4943.16	-0.00167	4943.16
2.0033	-0.06815	2.00329	-0.04748	2.00338	-0.00285																																						4943.34	0.00118	4943.34	0.000773687	4943.34	-0.00105	4943.34
2.00335	-0.02116	2.00335	-0.03582	2.00343	0.07123																																						4943.52	0.000276564	4943.52	0.000618442	4943.52	-0.000454694	4943.52
2.00341	-0.00461	2.00341	-0.00109	2.00349	0.13046																																						4943.69	-0.000134936	4943.69	0.000210785	4943.69	-0.000732177	4943.69
2.00347	0.0279	2.00346	0.01265	2.00355	0.1831																																						4943.87	0.0004658	4943.87	0.000490455	4943.87	-0.00182	4943.87
2.00353	0.07745	2.00352	0.02627	2.0036	0.24862																																						4944.05	0.00172	4944.05	0.000653221	4944.05	-0.0011	4944.05
2.00358	0.10928	2.00358	0.03843	2.00366	0.32438																																						4944.23	0.00196	4944.23	0.000406547	4944.23	0.000597846	4944.23
2.00364	0.17026	2.00364	0.03899	2.00372	0.397																																						4944.41	0.00203	4944.41	0.000621911	4944.41	0.000746632	4944.41
2.0037	0.17716	2.00369	0.06489	2.00377	0.43894																																						4944.59	0.0025	4944.59	0.000625166	4944.59	0.000692946	4944.59
2.00375	0.21598	2.00375	0.08099	2.00383	0.50912																																						4944.76	0.00207	4944.76	0.000387526	4944.76	-5.32813e-06	4944.76
2.00381	0.24327	2.00381	0.11401	2.00389	0.53177																																						4944.94	0.00080087	4944.94	0.000664718	4944.94	-0.000497363	4944.94
2.00387	0.31057	2.00386	0.11567	2.00395	0.57056																																						4945.12	0.00117	4945.12	0.000783257	4945.12	-0.000553511	4945.12
2.00392	0.35407	2.00392	0.13491	2.004	0.62638																																						4945.3	0.00158	4945.3	0.000779407	4945.3	-0.000407728	4945.3
2.00398	0.36068	2.00398	0.13851	2.00406	0.67708																																						4945.48	0.00215	4945.48	0.000811785	4945.48	-0.000773558	4945.48
2.00404	0.38174	2.00403	0.13631	2.00412	0.70575																																						4945.65	0.00252	4945.65	0.00127	4945.65	0.000108026	4945.65
2.0041	0.38126	2.00409	0.13509	2.00417	0.74961																																						4945.83	0.00226	4945.83	0.000602979	4945.83	-0.000767551	4945.83
2.00415	0.45126	2.00415	0.16122	2.00423	0.75197																																						4946.01	0.00271	4946.01	0.00094455	4946.01	-0.000734641	4946.01
2.00421	0.45286	2.00421	0.16339	2.00429	0.78094																																						4946.19	0.00209	4946.19	0.00106	4946.19	0.00021262	4946.19
2.00427	0.48776	2.00426	0.17686	2.00435	0.82268																																						4946.37	0.0021	4946.37	0.000852788	4946.37	0.000490032	4946.37
2.00432	0.46997	2.00432	0.18606	2.0044	0.84682																																						4946.55	0.00282	4946.55	0.000688591	4946.55	-0.000228898	4946.55
2.00438	0.49067	2.00438	0.18963	2.00446	0.84369																																						4946.72	0.00229	4946.72	0.000201264	4946.72	9.26104e-05	4946.72
2.00444	0.51123	2.00443	0.18261	2.00452	0.87518																																						4946.9	0.00214	4946.9	0.000120641	4946.9	-7.65955e-05	4946.9
2.0045	0.52968	2.00449	0.19063	2.00457	0.89084																																						4947.08	0.00233	4947.08	0.00111	4947.08	-9.10493e-05	4947.08
2.00455	0.52574	2.00455	0.18373	2.00463	0.88284																																						4947.26	0.00372	4947.26	0.00118	4947.26	-0.000207402	4947.26
2.00461	0.51965	2.00461	0.173	2.00469	0.89631																																						4947.44	0.00239	4947.44	0.00127	4947.44	-0.000137043	4947.44
2.00467	0.52729	2.00466	0.20337	2.00475	0.87376																																						4947.61	0.00158	4947.61	0.00126	4947.61	0.000362134	4947.61
2.00472	0.53012	2.00472	0.19836	2.0048	0.87887																																						4947.79	0.00194	4947.79	0.000713536	4947.79	-0.000379948	4947.79
2.00478	0.50406	2.00478	0.19417	2.00486	0.87426																																						4947.97	0.00222	4947.97	0.00102	4947.97	-0.000323761	4947.97
2.00484	0.48564	2.00483	0.18817	2.00492	0.90044																																						4948.15	0.00181	4948.15	0.00118	4948.15	-0.000151975	4948.15
2.0049	0.5119	2.00489	0.17511	2.00497	0.87932																																						4948.33	0.00235	4948.33	0.00153	4948.33	0.00103	4948.33
2.00495	0.49597	2.00495	0.1789	2.00503	0.85455																																						4948.51	0.00319	4948.51	0.00143	4948.51	0.000916441	4948.51
2.00501	0.48127	2.00501	0.1658	2.00509	0.82548																																						4948.68	0.00272	4948.68	0.00175	4948.68	0.000156646	4948.68
2.00507	0.46686	2.00506	0.17917	2.00515	0.82904																																						4948.86	0.00252	4948.86	0.00128	4948.86	-0.000574059	4948.86
2.00512	0.47652	2.00512	0.17741	2.0052	0.80574																																						4949.04	0.0033	4949.04	0.00158	4949.04	-0.00093027	4949.04
2.00518	0.44651	2.00518	0.15932	2.00526	0.78152																																						4949.22	0.00313	4949.22	0.00134	4949.22	-0.000298707	4949.22
2.00524	0.41653	2.00523	0.14083	2.00532	0.76709																																						4949.4	0.0034	4949.4	0.00113	4949.4	0.00016094	4949.4
2.0053	0.4318	2.00529	0.15637	2.00537	0.75744																																						4949.57	0.00376	4949.57	0.00113	4949.57	0.0016	4949.57
2.00535	0.4426	2.00535	0.13786	2.00543	0.74586																																						4949.75	0.00373	4949.75	0.00139	4949.75	9.2447e-05	4949.75
2.00541	0.41142	2.00541	0.14229	2.00549	0.74283																																						4949.93	0.00271	4949.93	0.00138	4949.93	0.00113	4949.93
2.00547	0.38724	2.00546	0.13629	2.00555	0.69869																																						4950.11	0.00375	4950.11	0.00152	4950.11	0.00112	4950.11
2.00552	0.3917	2.00552	0.14067	2.0056	0.67925																																						4950.29	0.00306	4950.29	0.00106	4950.29	0.000679268	4950.29
2.00558	0.37445	2.00558	0.13647	2.00566	0.6762																																						4950.47	0.004	4950.47	0.000873158	4950.47	0.000923521	4950.47
2.00564	0.36044	2.00563	0.13119	2.00572	0.65425																																						4950.64	0.00431	4950.64	0.00171	4950.64	0.0021	4950.64
2.0057	0.34652	2.00569	0.135	2.00577	0.64973																																						4950.82	0.00529	4950.82	0.00134	4950.82	0.00177	4950.82
2.00575	0.33795	2.00575	0.12494	2.00583	0.61978																																						4951	0.00518	4951	0.00186	4951	0.00203	4951
2.00581	0.34483	2.00581	0.11944	2.00589	0.59784																																						4951.18	0.00482	4951.18	0.00195	4951.18	0.00106	4951.18
2.00587	0.32091	2.00586	0.13424	2.00595	0.57876																																						4951.36	0.00413	4951.36	0.0018	4951.36	0.000667674	4951.36
2.00592	0.31697	2.00592	0.11064	2.006	0.5692																																						4951.53	0.00529	4951.53	0.00204	4951.53	0.0021	4951.53
2.00598	0.29165	2.00598	0.09169	2.00606	0.56216																																						4951.71	0.00505	4951.71	0.00273	4951.71	0.000752919	4951.71
2.00604	0.3091	2.00603	0.10115	2.00612	0.53005																																						4951.89	0.00541	4951.89	0.00245	4951.89	0.00167	4951.89
2.0061	0.30144	2.00609	0.10868	2.00617	0.51743																																						4952.07	0.00487	4952.07	0.00211	4952.07	0.000963666	4952.07
2.00615	0.26557	2.00615	0.09202	2.00623	0.50982																																						4952.25	0.00491	4952.25	0.00279	4952.25	0.00181	4952.25
2.00621	0.27166	2.00621	0.09203	2.00629	0.50572																																						4952.43	0.00482	4952.43	0.0025	4952.43	0.00178	4952.43
2.00627	0.27105	2.00626	0.10103	2.00635	0.48822																																						4952.6	0.00432	4952.6	0.00274	4952.6	0.00135	4952.6
2.00633	0.27041	2.00632	0.07491	2.0064	0.47503																																						4952.78	0.00541	4952.78	0.00268	4952.78	0.00152	4952.78
2.00638	0.23551	2.00638	0.07718	2.00646	0.4532																																						4952.96	0.00509	4952.96	0.00287	4952.96	0.0029	4952.96
2.00644	0.23885	2.00644	0.05831	2.00652	0.47436																																						4953.14	0.00474	4953.14	0.00369	4953.14	0.00279	4953.14
2.0065	0.25105	2.00649	0.05909	2.00657	0.44147																																						4953.32	0.00544	4953.32	0.00347	4953.32	0.00156	4953.32
2.00655	0.21527	2.00655	0.07293	2.00663	0.42595																																						4953.49	0.00601	4953.49	0.00316	4953.49	0.00175	4953.49
2.00661	0.23271	2.00661	0.0706	2.00669	0.41789																																						4953.67	0.00568	4953.67	0.00296	4953.67	0.00268	4953.67
2.00667	0.18738	2.00666	0.07146	2.00675	0.38384																																						4953.85	0.00662	4953.85	0.00343	4953.85	0.00214	4953.85
2.00673	0.19265	2.00672	0.06777	2.0068	0.38241																																						4954.03	0.00607	4954.03	0.00295	4954.03	0.00251	4954.03
2.00678	0.18819	2.00678	0.06158	2.00686	0.353																																						4954.21	0.00632	4954.21	0.00281	4954.21	0.00224	4954.21
2.00684	0.18152	2.00684	0.07931	2.00692	0.35552																																						4954.39	0.00548	4954.39	0.00331	4954.39	0.00205	4954.39
2.0069	0.20632	2.00689	0.07776	2.00698	0.35391																																						4954.56	0.00534	4954.56	0.00318	4954.56	0.00162	4954.56
2.00695	0.19225	2.00695	0.0519	2.00703	0.35147																																						4954.74	0.00491	4954.74	0.00195	4954.74	0.00192	4954.74
2.00701	0.16609	2.00701	0.04684	2.00709	0.34657																																						4954.92	0.00596	4954.92	0.00285	4954.92	0.0013	4954.92
2.00707	0.16469	2.00706	0.05803	2.00715	0.3184																																						4955.1	0.00624	4955.1	0.00274	4955.1	0.00216	4955.1
2.00713	0.15709	2.00712	0.04449	2.0072	0.32397																																						4955.28	0.00519	4955.28	0.00326	4955.28	0.00195	4955.28
2.00718	0.16551	2.00718	0.03867	2.00726	0.31938																																						4955.45	0.00563	4955.45	0.00326	4955.45	0.00292	4955.45
2.00724	0.16016	2.00724	0.04045	2.00732	0.31202																																						4955.63	0.00553	4955.63	0.00333	4955.63	0.00341	4955.63
2.0073	0.14515	2.00729	0.05933	2.00738	0.30943																																						4955.81	0.00644	4955.81	0.00371	4955.81	0.00205	4955.81
2.00736	0.16381	2.00735	0.057	2.00743	0.29658																																						4955.99	0.00447	4955.99	0.00406	4955.99	0.00223	4955.99
2.00741	0.16878	2.00741	0.06709	2.00749	0.29551																																						4956.17	0.00703	4956.17	0.00316	4956.17	0.00373	4956.17
2.00747	0.16293	2.00747	0.0513	2.00755	0.26885																																						4956.35	0.00645	4956.35	0.0035	4956.35	0.0037	4956.35
2.00753	0.15635	2.00752	0.0458	2.00761	0.27172																																						4956.52	0.00635	4956.52	0.00389	4956.52	0.00296	4956.52
2.00758	0.14737	2.00758	0.0325	2.00766	0.25651																																						4956.7	0.00587	4956.7	0.00472	4956.7	0.00511	4956.7
2.00764	0.15336	2.00764	0.04168	2.00772	0.25663																																						4956.88	0.007	4956.88	0.00431	4956.88	0.00452	4956.88
2.0077	0.1322	2.00769	0.0482	2.00778	0.27721																																						4957.06	0.00677	4957.06	0.00429	4957.06	0.00487	4957.06
2.00776	0.09077	2.00775	0.05315	2.00783	0.22724																																						4957.24	0.00682	4957.24	0.00345	4957.24	0.00436	4957.24
2.00781	0.10999	2.00781	0.04516	2.00789	0.22475																																						4957.41	0.00649	4957.41	0.00405	4957.41	0.00477	4957.41
2.00787	0.10531	2.00787	0.03775	2.00795	0.25191																																						4957.59	0.00676	4957.59	0.00452	4957.59	0.0045	4957.59
2.00793	0.11465	2.00792	0.05082	2.00801	0.23343																																						4957.77	0.00619	4957.77	0.00413	4957.77	0.00337	4957.77
2.00799	0.10723	2.00798	0.03583	2.00806	0.2212																																						4957.95	0.00694	4957.95	0.00455	4957.95	0.0037	4957.95
2.00804	0.10983	2.00804	0.02943	2.00812	0.22058																																						4958.13	0.00811	4958.13	0.00436	4958.13	0.00422	4958.13
2.0081	0.09607	2.0081	0.02071	2.00818	0.21619																																						4958.31	0.00756	4958.31	0.00478	4958.31	0.00388	4958.31
2.00816	0.10074	2.00815	0.03875	2.00824	0.19593																																						4958.48	0.00835	4958.48	0.00516	4958.48	0.00523	4958.48
2.00821	0.09358	2.00821	0.04001	2.00829	0.22308																																						4958.66	0.0087	4958.66	0.00438	4958.66	0.00468	4958.66
2.00827	0.09479	2.00827	0.02767	2.00835	0.20335																																						4958.84	0.00912	4958.84	0.0051	4958.84	0.00564	4958.84
2.00833	0.09127	2.00833	0.03699	2.00841	0.21457																																						4959.02	0.00849	4959.02	0.00523	4959.02	0.00438	4959.02
2.00839	0.10332	2.00838	0.0319	2.00847	0.18912																																						4959.2	0.00987	4959.2	0.00497	4959.2	0.00412	4959.2
2.00844	0.09093	2.00844	0.0053	2.00852	0.1801																																						4959.37	0.00938	4959.37	0.00527	4959.37	0.00401	4959.37
2.0085	0.08488	2.0085	0.01834	2.00858	0.16168																																						4959.55	0.00913	4959.55	0.00547	4959.55	0.00493	4959.55
2.00856	0.0926	2.00855	0.02346	2.00864	0.15671																																						4959.73	0.0102	4959.73	0.00534	4959.73	0.00566	4959.73
2.00862	0.08174	2.00861	0.03444	2.00869	0.1547																																						4959.91	0.00923	4959.91	0.00596	4959.91	0.00698	4959.91
2.00867	0.06227	2.00867	0.03424	2.00875	0.17649																																						4960.09	0.00974	4960.09	0.00646	4960.09	0.00621	4960.09
2.00873	0.06946	2.00873	0.03717	2.00881	0.17552																																						4960.27	0.0104	4960.27	0.00606	4960.27	0.0053	4960.27
2.00879	0.08533	2.00878	0.01532	2.00887	0.14634																																						4960.44	0.01065	4960.44	0.00621	4960.44	0.00745	4960.44
2.00885	0.07723	2.00884	0.02434	2.00892	0.13909																																						4960.62	0.01264	4960.62	0.00567	4960.62	0.00646	4960.62
2.0089	0.05829	2.0089	0.02473	2.00898	0.15271																																						4960.8	0.01143	4960.8	0.0067	4960.8	0.00532	4960.8
2.00896	0.045	2.00896	0.01184	2.00904	0.13994																																						4960.98	0.01106	4960.98	0.00591	4960.98	0.00587	4960.98
2.00902	0.05049	2.00901	0.01715	2.0091	0.11641																																						4961.16	0.01051	4961.16	0.00591	4961.16	0.00438	4961.16
2.00908	0.04026	2.00907	0.01438	2.00915	0.11979																																						4961.33	0.0111	4961.33	0.00544	4961.33	0.00399	4961.33
2.00913	0.05776	2.00913	0.01507	2.00921	0.13173																																						4961.51	0.01179	4961.51	0.00643	4961.51	0.00459	4961.51
2.00919	0.0642	2.00919	0.02057	2.00927	0.10448																																						4961.69	0.01177	4961.69	0.00726	4961.69	0.00603	4961.69
2.00925	0.0835	2.00924	0.01238	2.00933	0.09866																																						4961.87	0.01388	4961.87	0.00729	4961.87	0.00679	4961.87
2.0093	0.06099	2.0093	0.01179	2.00938	0.12099																																						4962.05	0.01494	4962.05	0.0075	4962.05	0.00684	4962.05
2.00936	0.0609	2.00936	0.02872	2.00944	0.1086																																						4962.23	0.01387	4962.23	0.00783	4962.23	0.00693	4962.23
2.00942	0.04717	2.00941	0.01455	2.0095	0.11102																																						4962.4	0.01446	4962.4	0.00835	4962.4	0.00815	4962.4
2.00948	0.04462	2.00947	0.0198	2.00956	0.10814																																						4962.58	0.01518	4962.58	0.00805	4962.58	0.00801	4962.58
2.00953	0.03072	2.00953	0.01101	2.00961	0.10503																																						4962.76	0.01619	4962.76	0.00884	4962.76	0.00811	4962.76
2.00959	0.05873	2.00959	0.00929	2.00967	0.11297																																						4962.94	0.01565	4962.94	0.00823	4962.94	0.00773	4962.94
2.00965	0.06116	2.00964	0.01428	2.00973	0.10828																																						4963.12	0.01629	4963.12	0.00924	4963.12	0.00798	4963.12
2.00971	0.05092	2.0097	0.02567	2.00978	0.10796																																						4963.29	0.01664	4963.29	0.00855	4963.29	0.00918	4963.29
2.00976	0.08571	2.00976	-0.01583	2.00984	0.12482																																						4963.47	0.01805	4963.47	0.00896	4963.47	0.00881	4963.47
2.00982	0.0881	2.00982	-0.00203	2.0099	0.09606																																						4963.65	0.01854	4963.65	0.00927	4963.65	0.0085	4963.65
2.00988	0.06126	2.00987	0.02436	2.00996	0.10714																																						4963.83	0.01939	4963.83	0.01006	4963.83	0.00885	4963.83
2.00994	0.0374	2.00993	0.02264	2.01001	0.07822																																						4964.01	0.0197	4964.01	0.01008	4964.01	0.01061	4964.01
2.00999	0.0432	2.00999	0.02204	2.01007	0.0607																																						4964.19	0.02201	4964.19	0.0109	4964.19	0.01119	4964.19
2.01005	0.03899	2.01005	0.02214	2.01013	0.08075																																						4964.36	0.02252	4964.36	0.01112	4964.36	0.01094	4964.36
2.01011	0.04063	2.0101	0.02092	2.01019	0.08597																																						4964.54	0.02312	4964.54	0.01104	4964.54	0.01107	4964.54
2.01017	0.02392	2.01016	0.0169	2.01024	0.08775																																						4964.72	0.0243	4964.72	0.01141	4964.72	0.01187	4964.72
2.01022	0.00652	2.01022	0.00357	2.0103	0.09089																																						4964.9	0.02548	4964.9	0.01242	4964.9	0.01178	4964.9
2.01028	0.01484	2.01028	0.01234	2.01036	0.06369																																						4965.08	0.02732	4965.08	0.01203	4965.08	0.01257	4965.08
2.01034	0.03154	2.01033	0.02369	2.01042	0.05579																																						4965.25	0.02797	4965.25	0.01281	4965.25	0.01321	4965.25
2.0104	0.03622	2.01039	0.01174	2.01047	0.06399																																						4965.43	0.0293	4965.43	0.01366	4965.43	0.01297	4965.43
2.01045	0.04098	2.01045	0.00948	2.01053	0.07612																																						4965.61	0.03297	4965.61	0.01468	4965.61	0.01418	4965.61
2.01051	0.02965	2.01051	0.00987	2.01059	0.07145																																						4965.79	0.03752	4965.79	0.01592	4965.79	0.01323	4965.79
2.01057	0.03971	2.01056	0.00845	2.01065	0.07846																																						4965.97	0.04389	4965.97	0.01607	4965.97	0.01396	4965.97
2.01063	0.0133	2.01062	0.01717	2.0107	0.05975																																						4966.15	0.04741	4966.15	0.01758	4966.15	0.01597	4966.15
2.01068	0.03186	2.01068	0.02811	2.01076	0.05332																																						4966.32	0.05583	4966.32	0.01908	4966.32	0.01599	4966.32
2.01074	0.01812	2.01074	0.0128	2.01082	0.05686																																						4966.5	0.06616	4966.5	0.02087	4966.5	0.01743	4966.5
2.0108	0.01536	2.01079	0.00263	2.01088	0.06525																																						4966.68	0.0772	4966.68	0.02461	4966.68	0.0172	4966.68
2.01086	0.02176	2.01085	0.0193	2.01093	0.06947																																						4966.86	0.08902	4966.86	0.02812	4966.86	0.01977	4966.86
2.01091	0.03526	2.01091	0.01995	2.01099	0.06174																																						4967.04	0.09959	4967.04	0.03227	4967.04	0.02186	4967.04
2.01097	0.03318	2.01097	0.02787	2.01105	0.06879																																						4967.21	0.10699	4967.21	0.03718	4967.21	0.02372	4967.21
2.01103	0.00512	2.01102	0.0251	2.01111	0.04451																																						4967.39	0.11274	4967.39	0.04292	4967.39	0.02855	4967.39
2.01109	0.0211	2.01108	0.01337	2.01116	0.06483																																						4967.57	0.11822	4967.57	0.04693	4967.57	0.03411	4967.57
2.01114	0.02959	2.01114	0.01856	2.01122	0.06088																																						4967.75	0.12446	4967.75	0.05142	4967.75	0.04156	4967.75
2.0112	0.0262	2.0112	0.0179	2.01128	0.05487																																						4967.93	0.1311	4967.93	0.05762	4967.93	0.05281	4967.93
2.01126	0.01962	2.01125	0.03033	2.01134	0.04101																																						4968.11	0.13808	4968.11	0.06451	4968.11	0.06715	4968.11
2.01132	0.0125	2.01131	0.02709	2.01139	0.03308																																						4968.28	0.14352	4968.28	0.0723	4968.28	0.08401	4968.28
2.01137	0.02749	2.01137	0.00581	2.01145	0.03092																																						4968.46	0.14885	4968.46	0.0808	4968.46	0.09551	4968.46
2.01143	0.00912	2.01143	0.00203	2.01151	0.04293																																						4968.64	0.15489	4968.64	0.08875	4968.64	0.09985	4968.64
2.01149	0.007	2.01148	0.01727	2.01157	0.03182																																						4968.82	0.16027	4968.82	0.09701	4968.82	0.0949	4968.82
2.01155	0.01708	2.01154	0.00675	2.01162	0.02042																																						4969	0.16718	4969	0.10548	4969	0.08766	4969
2.0116	0.01742	2.0116	0.00837	2.01168	0.01603																																						4969.17	0.17329	4969.17	0.11154	4969.17	0.07743	4969.17
2.01166	0.00895	2.01166	0.0021	2.01174	0.02425																																						4969.35	0.18236	4969.35	0.11837	4969.35	0.07055	4969.35
2.01172	0.02589	2.01171	0.01886	2.0118	0.02075																																						4969.53	0.19077	4969.53	0.12557	4969.53	0.06944	4969.53
2.01178	0.03945	2.01177	0.01235	2.01185	0.03072																																						4969.71	0.19982	4969.71	0.13249	4969.71	0.07373	4969.71
2.01183	0.01723	2.01183	0.00733	2.01191	0.02339																																						4969.89	0.20953	4969.89	0.13969	4969.89	0.08104	4969.89
2.01189	0.01825	2.01189	0.00273	2.01197	0.028																																						4970.07	0.21848	4970.07	0.14604	4970.07	0.09107	4970.07
2.01195	0.00895	2.01194	-0.00796	2.01203	0.04606																																						4970.24	0.22867	4970.24	0.15003	4970.24	0.10157	4970.24
2.01201	0.01576	2.012	-0.00717	2.01208	0.06838																																						4970.42	0.23833	4970.42	0.15271	4970.42	0.11257	4970.42
2.01206	0.03508	2.01206	0.0014	2.01214	0.03785																																						4970.6	0.24877	4970.6	0.15236	4970.6	0.12017	4970.6
2.01212	0.02953	2.01212	0.00261	2.0122	0.01006																																						4970.78	0.25877	4970.78	0.15133	4970.78	0.12767	4970.78
2.01218	0.0429	2.01217	0.00529	2.01226	0.03441																																						4970.96	0.26809	4970.96	0.14851	4970.96	0.13611	4970.96
2.01224	0.02872	2.01223	-0.00693	2.01231	0.046																																						4971.14	0.27872	4971.14	0.14495	4971.14	0.14568	4971.14
2.01229	0.00725	2.01229	-0.00705	2.01237	0.04598																																						4971.31	0.29024	4971.31	0.14179	4971.31	0.15563	4971.31
2.01235	-0.00849	2.01235	-0.00562	2.01243	0.02936																																						4971.49	0.30212	4971.49	0.13837	4971.49	0.16379	4971.49
2.01241	-0.00685	2.0124	0.01006	2.01249	0.04525																																						4971.67	0.31262	4971.67	0.13545	4971.67	0.16728	4971.67
2.01247	0.00287	2.01246	0.00753	2.01254	0.02807																																						4971.85	0.32599	4971.85	0.13225	4971.85	0.16652	4971.85
2.01252	-0.00206	2.01252	-0.000621686	2.0126	0.03329																																						4972.03	0.34088	4972.03	0.12992	4972.03	0.16235	4972.03
2.01258	0.0067	2.01258	0.00403	2.01266	0.04267																																						4972.2	0.35486	4972.2	0.12727	4972.2	0.15406	4972.2
2.01264	0.00316	2.01263	0.00537	2.01272	0.01713																																						4972.38	0.372	4972.38	0.12555	4972.38	0.14699	4972.38
2.0127	-0.00578	2.01269	-0.01048	2.01277	0.02376																																						4972.56	0.38888	4972.56	0.12388	4972.56	0.14017	4972.56
2.01275	0.01926	2.01275	0.000741448	2.01283	0.02868																																						4972.74	0.40367	4972.74	0.12155	4972.74	0.13453	4972.74
2.01281	0.01702	2.01281	0.01025	2.01289	0.03692																																						4972.92	0.42271	4972.92	0.12022	4972.92	0.13412	4972.92
2.01287	0.01431	2.01286	0.000904301	2.01295	0.03492																																						4973.1	0.43745	4973.1	0.12083	4973.1	0.13679	4973.1
2.01293	0.0157	2.01292	0.00397	2.013	0.05193																																						4973.27	0.45398	4973.27	0.12112	4973.27	0.14153	4973.27
2.01298	-0.00967	2.01298	0.01559	2.01306	0.04987																																						4973.45	0.4702	4973.45	0.12263	4973.45	0.1491	4973.45
2.01304	0.01506	2.01304	0.00393	2.01312	0.03976																																						4973.63	0.48569	4973.63	0.12423	4973.63	0.15563	4973.63
2.0131	0.01488	2.01309	-0.000700096	2.01318	0.02667																																						4973.81	0.50069	4973.81	0.12706	4973.81	0.16211	4973.81
2.01316	-0.0113	2.01315	0.00358	2.01324	0.01624																																						4973.99	0.51625	4973.99	0.12926	4973.99	0.16548	4973.99
2.01321	0.00683	2.01321	0.01335	2.01329	0.02143																																						4974.16	0.52922	4974.16	0.1325	4974.16	0.16479	4974.16
2.01327	-0.01287	2.01327	0.01471	2.01335	0.02823																																						4974.34	0.5426	4974.34	0.13673	4974.34	0.16272	4974.34
2.01333	0.02462	2.01333	-0.00353	2.01341	0.03554																																						4974.52	0.556	4974.52	0.14066	4974.52	0.15987	4974.52
2.01339	0.02839	2.01338	0.00905	2.01347	0.02058																																						4974.7	0.5675	4974.7	0.14573	4974.7	0.1554	4974.7
2.01344	0.00794	2.01344	-0.01021	2.01352	0.00686																																						4974.88	0.57813	4974.88	0.1504	4974.88	0.14934	4974.88
2.0135	0.0119	2.0135	-0.00872	2.01358	0.02379																																						4975.06	0.59015	4975.06	0.15695	4975.06	0.1447	4975.06
2.01356	0.02735	2.01356	-0.01057	2.01364	0.01497																																						4975.23	0.59927	4975.23	0.16448	4975.23	0.14027	4975.23
2.01362	0.01658	2.01361	0.002	2.0137	0.00213																																						4975.41	0.60947	4975.41	0.17217	4975.41	0.13518	4975.41
2.01368	0.00932	2.01367	0.00413	2.01375	0.02713																																						4975.59	0.61831	4975.59	0.18083	4975.59	0.13212	4975.59
2.01373	-0.00978	2.01373	0.0235	2.01381	0.01329																																						4975.77	0.62483	4975.77	0.19137	4975.77	0.13009	4975.77
2.01379	-0.00118	2.01379	0.00606	2.01387	-0.0029																																						4975.95	0.63104	4975.95	0.20174	4975.95	0.13018	4975.95
2.01385	0.01813	2.01384	0.000741448	2.01393	0.0282																																						4976.12	0.63842	4976.12	0.21339	4976.12	0.12905	4976.12
2.01391	0.01802	2.0139	0.00667	2.01398	0.03234																																						4976.3	0.64573	4976.3	0.22809	4976.3	0.1335	4976.3
2.01396	-0.000190441	2.01396	0.00791	2.01404	0.00791																																						4976.48	0.65133	4976.48	0.24211	4976.48	0.13883	4976.48
2.01402	0.00239	2.01402	-0.01475	2.0141	0.00564																																						4976.66	0.65806	4976.66	0.25696	4976.66	0.14427	4976.66
2.01408	0.00888	2.01407	-0.00949	2.01416	0.03985																																						4976.84	0.66493	4976.84	0.27394	4976.84	0.15045	4976.84
2.01414	-0.02506	2.01413	-0.00308	2.01422	0.0373																																						4977.02	0.67378	4977.02	0.29153	4977.02	0.16034	4977.02
2.01419	0.01098	2.01419	0.00687	2.01427	0.03866																																						4977.19	0.68382	4977.19	0.30949	4977.19	0.1685	4977.19
2.01425	0.00737	2.01425	0.00323	2.01433	0.02373																																						4977.37	0.69372	4977.37	0.32916	4977.37	0.17971	4977.37
2.01431	0.00858	2.0143	-0.00445	2.01439	-0.00842																																						4977.55	0.70553	4977.55	0.34972	4977.55	0.19036	4977.55
2.01437	0.02275	2.01436	0.00729	2.01445	0.03265																																						4977.73	0.71659	4977.73	0.36976	4977.73	0.20174	4977.73
2.01442	0.02447	2.01442	-0.00183	2.0145	0.0202																																						4977.91	0.72968	4977.91	0.38842	4977.91	0.2152	4977.91
2.01448	0.01147	2.01448	0.00657	2.01456	0.00861																																						4978.08	0.74186	4978.08	0.40758	4978.08	0.22802	4978.08
2.01454	0.01351	2.01454	-0.00444	2.01462	0.01207																																						4978.26	0.7528	4978.26	0.42628	4978.26	0.24363	4978.26
2.0146	0.01597	2.01459	-0.00795	2.01468	0.01935																																						4978.44	0.76693	4978.44	0.44445	4978.44	0.25822	4978.44
2.01466	0.02011	2.01465	0.00398	2.01473	0.01005																																						4978.62	0.78079	4978.62	0.46356	4978.62	0.2731	4978.62
2.01471	0.02786	2.01471	-0.00283	2.01479	0.02153																																						4978.8	0.79435	4978.8	0.48076	4978.8	0.28827	4978.8
2.01477	0.01192	2.01477	-0.00629	2.01485	-0.00286																																						4978.98	0.80735	4978.98	0.49955	4978.98	0.30245	4978.98
2.01483	-0.000443766	2.01482	-0.00367	2.01491	0.01659																																						4979.15	0.82069	4979.15	0.51501	4979.15	0.31722	4979.15
2.01489	0.01751	2.01488	0.01013	2.01497	0.02809																																						4979.33	0.83453	4979.33	0.53136	4979.33	0.3321	4979.33
2.01494	0.01444	2.01494	0.0052	2.01502	0.01215																																						4979.51	0.84715	4979.51	0.54749	4979.51	0.34409	4979.51
2.015	-0.01178	2.015	0.0026	2.01508	0.0162																																						4979.69	0.86167	4979.69	0.56554	4979.69	0.35757	4979.69
2.01506	-0.00179	2.01505	0.000910332	2.01514	0.01386																																						4979.87	0.87372	4979.87	0.58262	4979.87	0.36704	4979.87
2.01512	-0.04585	2.01511	0.00211	2.0152	0.03224																																						4980.04	0.88794	4980.04	0.59959	4980.04	0.37549	4980.04
2.01517	-0.03309	2.01517	0.00701	2.01525	-0.007																																						4980.22	0.90095	4980.22	0.61598	4980.22	0.38073	4980.22
2.01523	0.01725	2.01523	0.00748	2.01531	0.00632																																						4980.4	0.9138	4980.4	0.63215	4980.4	0.38547	4980.4
2.01529	-0.00112	2.01529	0.0128	2.01537	0.00925																																						4980.58	0.92737	4980.58	0.64854	4980.58	0.39022	4980.58
2.01535	0.00597	2.01534	0.00862	2.01543	0.02449																																						4980.76	0.94251	4980.76	0.66516	4980.76	0.3945	4980.76
2.01541	0.01494	2.0154	-0.00162	2.01548	0.01422																																						4980.94	0.95576	4980.94	0.6813	4980.94	0.40073	4980.94
2.01546	0.0288	2.01546	-0.00308	2.01554	0.0235																																						4981.11	0.97075	4981.11	0.69762	4981.11	0.41113	4981.11
2.01552	0.02933	2.01552	-0.00795	2.0156	0.01088																																						4981.29	0.98831	4981.29	0.71596	4981.29	0.42385	4981.29
2.01558	0.01512	2.01557	-0.00531	2.01566	-0.000665125																																						4981.47	1.00033	4981.47	0.73425	4981.47	0.44088	4981.47
2.01564	0.00489	2.01563	-6.67815e-05	2.01572	0.01067																																						4981.65	1.01621	4981.65	0.75393	4981.65	0.46138	4981.65
2.01569	-0.02204	2.01569	-0.00841	2.01577	0.00855																																						4981.83	1.0343	4981.83	0.77405	4981.83	0.48596	4981.83
2.01575	0.00333	2.01575	-0.00832	2.01583	0.02022																																						4982	1.04999	4982	0.79573	4982	0.5152	4982
2.01581	0.01634	2.01581	-0.01149	2.01589	0.01475																																						4982.18	1.06664	4982.18	0.81759	4982.18	0.5469	4982.18
2.01587	-0.00217	2.01586	-0.01324	2.01595	-0.01217																																						4982.36	1.08513	4982.36	0.84003	4982.36	0.58018	4982.36
2.01593	0.00386	2.01592	0.01117	2.016	0.00351																																						4982.54	1.105	4982.54	0.86309	4982.54	0.61475	4982.54
2.01598	0.00584	2.01598	-0.01489	2.01606	0.01119																																						4982.72	1.12263	4982.72	0.88556	4982.72	0.64762	4982.72
2.01604	0.02029	2.01604	0.01524	2.01612	0.00275																																						4982.9	1.14075	4982.9	0.90934	4982.9	0.67783	4982.9
2.0161	-0.00246	2.01609	-0.01568	2.01618	-0.02053																																						4983.07	1.16067	4983.07	0.93129	4983.07	0.70697	4983.07
2.01616	-0.00763	2.01615	-0.00208	2.01624	-0.01536																																						4983.25	1.17976	4983.25	0.95517	4983.25	0.73649	4983.25
2.01621	-0.00945	2.01621	0.00681	2.01629	0.00997																																						4983.43	1.20253	4983.43	0.97771	4983.43	0.76433	4983.43
2.01627	-0.02541	2.01627	-0.00183	2.01635	0.01434																																						4983.61	1.22188	4983.61	0.99958	4983.61	0.79527	4983.61
2.01633	-0.03465	2.01633	0.00285	2.01641	0.00444																																						4983.79	1.24223	4983.79	1.02226	4983.79	0.82551	4983.79
2.01639	-0.03452	2.01638	0.00952	2.01647	0.01427																																						4983.96	1.26027	4983.96	1.04253	4983.96	0.85977	4983.96
2.01645	-0.0203	2.01644	0.00635	2.01652	0.02016																																						4984.14	1.27769	4984.14	1.06109	4984.14	0.89395	4984.14
2.0165	-0.000950418	2.0165	-0.00533	2.01658	0.01385																																						4984.32	1.29407	4984.32	1.08034	4984.32	0.93358	4984.32
2.01656	0.02669	2.01656	0.0092	2.01664	0.00681																																						4984.5	1.30778	4984.5	1.09603	4984.5	0.97027	4984.5
2.01662	-0.000407577	2.01661	0.01166	2.0167	0.01689																																						4984.68	1.31883	4984.68	1.11337	4984.68	1.00902	4984.68
2.01668	-0.00119	2.01667	-0.00185	2.01676	0.01622																																						4984.86	1.32815	4984.86	1.12966	4984.86	1.04709	4984.86
2.01673	0.02762	2.01673	-0.00876	2.01681	0.0033																																						4985.03	1.33766	4985.03	1.14311	4985.03	1.08264	4985.03
2.01679	-0.00949	2.01679	-0.00639	2.01687	-0.02211																																						4985.21	1.33971	4985.21	1.15613	4985.21	1.11588	4985.21
2.01685	0.01841	2.01685	0.00382	2.01693	-0.0079																																						4985.39	1.34373	4985.39	1.16745	4985.39	1.14722	4985.39
2.01691	0.01073	2.0169	0.00625	2.01699	0.01783																																						4985.57	1.34309	4985.57	1.1784	4985.57	1.17939	4985.57
2.01697	0.02817	2.01696	-0.00928	2.01704	0.0052																																						4985.75	1.34068	4985.75	1.18781	4985.75	1.20785	4985.75
2.01702	-0.00784	2.01702	-0.000217571	2.0171	-0.00427																																						4985.92	1.33812	4985.92	1.19557	4985.92	1.23686	4985.92
2.01708	-0.01	2.01708	0.01194	2.01716	0.0096																																						4986.1	1.33358	4986.1	1.20038	4986.1	1.25854	4986.1
2.01714	-0.00516	2.01713	0.01201	2.01722	0.01063																																						4986.28	1.32484	4986.28	1.20732	4986.28	1.28033	4986.28
2.0172	0.00125	2.01719	0.000904301	2.01728	-0.00624																																						4986.46	1.31623	4986.46	1.21163	4986.46	1.29662	4986.46
2.01725	-0.000142188	2.01725	0.00279	2.01733	-0.02519																																						4986.64	1.30757	4986.64	1.21405	4986.64	1.30252	4986.64
2.01731	0.00207	2.01731	0.00322	2.01739	-0.01196																																						4986.82	1.29727	4986.82	1.21745	4986.82	1.30751	4986.82
2.01737	0.01731	2.01737	0.00467	2.01745	-0.00817																																						4986.99	1.28392	4986.99	1.21921	4986.99	1.30606	4986.99
2.01743	0.0272	2.01742	-0.01406	2.01751	-0.00665																																						4987.17	1.27197	4987.17	1.22016	4987.17	1.29908	4987.17
2.01749	2.56945e-06	2.01748	-0.01186	2.01757	0.01679																																						4987.35	1.26079	4987.35	1.22117	4987.35	1.28825	4987.35
2.01754	-0.00872	2.01754	0.00336	2.01762	-0.01521																																						4987.53	1.24873	4987.53	1.22395	4987.53	1.27464	4987.53
2.0176	-0.02137	2.0176	-0.01094	2.01768	0.000782451																																						4987.71	1.23747	4987.71	1.22566	4987.71	1.2603	4987.71
2.01766	-0.00498	2.01766	-0.000169318	2.01774	0.01339																																						4987.88	1.22626	4987.88	1.22781	4987.88	1.24581	4987.88
2.01772	-0.00157	2.01771	0.00667	2.0178	0.02596																																						4988.06	1.21688	4988.06	1.22991	4988.06	1.22979	4988.06
2.01778	0.01477	2.01777	-0.00718	2.01785	0.00562																																						4988.24	1.20609	4988.24	1.23266	4988.24	1.21849	4988.24
2.01783	0.01444	2.01783	-0.000573433	2.01791	0.02549																																						4988.42	1.19629	4988.42	1.23523	4988.42	1.20566	4988.42
2.01789	0.00105	2.01789	-0.00107	2.01797	0.04591																																						4988.6	1.1865	4988.6	1.23932	4988.6	1.19733	4988.6
2.01795	-0.0106	2.01794	-0.0119	2.01803	0.01272																																						4988.78	1.17828	4988.78	1.2414	4988.78	1.19057	4988.78
2.01801	-0.00574	2.018	-0.000470896	2.01809	-0.00252																																						4988.95	1.1699	4988.95	1.24485	4988.95	1.18554	4988.95
2.01807	-0.01304	2.01806	0.00773	2.01814	0.01																																						4989.13	1.16219	4989.13	1.24648	4989.13	1.17756	4989.13
2.01812	0.00806	2.01812	-0.00902	2.0182	7.07261e-05																																						4989.31	1.15562	4989.31	1.24963	4989.31	1.17124	4989.31
2.01818	0.00301	2.01818	0.00236	2.01826	0.00709																																						4989.49	1.14708	4989.49	1.25346	4989.49	1.16924	4989.49
2.01824	0.02853	2.01823	0.00701	2.01832	-0.01124																																						4989.67	1.13995	4989.67	1.25655	4989.67	1.16354	4989.67
2.0183	0.01292	2.01829	-0.0067	2.01838	0.00168																																						4989.84	1.1321	4989.84	1.25897	4989.84	1.15741	4989.84
2.01835	-0.00061265	2.01835	0.00914	2.01843	-0.00118																																						4990.02	1.12586	4990.02	1.25957	4990.02	1.15603	4990.02
2.01841	-0.00108	2.01841	0.002	2.01849	-0.01339																																						4990.2	1.11995	4990.2	1.26178	4990.2	1.15226	4990.2
2.01847	0.000593663	2.01847	0.00459	2.01855	-0.0345																																						4990.38	1.113	4990.38	1.26237	4990.38	1.15021	4990.38
2.01853	0.00558	2.01852	-0.01194	2.01861	-0.00717																																						4990.56	1.10519	4990.56	1.26206	4990.56	1.14675	4990.56
2.01859	0.011	2.01858	0.01151	2.01867	-0.02196																																						4990.74	1.09833	4990.74	1.26147	4990.74	1.14624	4990.74
2.01864	0.01476	2.01864	0.00782	2.01872	-0.01864																																						4990.91	1.09237	4990.91	1.26022	4990.91	1.14255	4990.91
2.0187	-0.00404	2.0187	-0.00519	2.01878	-0.00957																																						4991.09	1.08709	4991.09	1.25849	4991.09	1.13802	4991.09
2.01876	0.00326	2.01876	0.0148	2.01884	0.01206																																						4991.27	1.07968	4991.27	1.25665	4991.27	1.1366	4991.27
2.01882	0.00176	2.01881	0.00625	2.0189	0.01373																																						4991.45	1.07666	4991.45	1.25271	4991.45	1.13105	4991.45
2.01888	-0.00344	2.01887	-0.00361	2.01895	-0.00515																																						4991.63	1.07183	4991.63	1.24837	4991.63	1.12841	4991.63
2.01893	-0.01125	2.01893	-0.00668	2.01901	0.00441																																						4991.8	1.06612	4991.8	1.24327	4991.8	1.1244	4991.8
2.01899	0.00654	2.01899	-0.01282	2.01907	-0.01012																																						4991.98	1.06225	4991.98	1.23947	4991.98	1.11938	4991.98
2.01905	0.01457	2.01905	0.00759	2.01913	-0.00355																																						4992.16	1.05788	4992.16	1.23243	4992.16	1.11638	4992.16
2.01911	0.00705	2.0191	0.01821	2.01919	-0.00418																																						4992.34	1.05284	4992.34	1.22503	4992.34	1.11273	4992.34
2.01917	-0.01703	2.01916	0.00701	2.01924	0.01088																																						4992.52	1.05034	4992.52	1.21751	4992.52	1.10965	4992.52
2.01922	-0.01131	2.01922	-0.00569	2.0193	0.01036																																						4992.7	1.04568	4992.7	1.21042	4992.7	1.10781	4992.7
2.01928	-0.00388	2.01928	-0.00285	2.01936	-0.000399736																																						4992.87	1.0443	4992.87	1.20404	4992.87	1.10753	4992.87
2.01934	0.02271	2.01933	0.000729385	2.01942	-0.00468																																						4993.05	1.04257	4993.05	1.19738	4993.05	1.10911	4993.05
2.0194	-0.01351	2.01939	0.00555	2.01948	0.00441																																						4993.23	1.0416	4993.23	1.18905	4993.23	1.1124	4993.23
2.01946	-0.00411	2.01945	-0.00528	2.01953	0.00251																																						4993.41	1.03957	4993.41	1.18067	4993.41	1.11651	4993.41
2.01951	0.00255	2.01951	-0.0079	2.01959	0.00159																																						4993.59	1.03856	4993.59	1.17261	4993.59	1.12103	4993.59
2.01957	0.00121	2.01957	0.00568	2.01965	0.01733																																						4993.76	1.03892	4993.76	1.16598	4993.76	1.12947	4993.76
2.01963	0.00601	2.01962	0.00572	2.01971	0.01054																																						4993.94	1.04117	4993.94	1.15746	4993.94	1.13465	4993.94
2.01969	-0.01731	2.01968	-0.00507	2.01977	0.03875																																						4994.12	1.04091	4994.12	1.15034	4994.12	1.14121	4994.12
2.01975	-0.01705	2.01974	-0.00815	2.01982	0.0132																																						4994.3	1.04245	4994.3	1.14378	4994.3	1.14604	4994.3
2.0198	0.00377	2.0198	0.00885	2.01988	-0.00725																																						4994.48	1.04377	4994.48	1.1368	4994.48	1.15409	4994.48
2.01986	0.00904	2.01986	0.01	2.01994	0.00604																																						4994.66	1.04748	4994.66	1.1295	4994.66	1.1615	4994.66
2.01992	0.00691	2.01991	0.00774	2.02	-0.0176																																						4994.83	1.05044	4994.83	1.12244	4994.83	1.16583	4994.83
2.01998	0.00367	2.01997	-0.0053	2.02006	-0.00516																																						4995.01	1.05274	4995.01	1.11668	4995.01	1.16852	4995.01
2.02004	0.033	2.02003	-0.01124	2.02011	0.00351																																						4995.19	1.05579	4995.19	1.11189	4995.19	1.16949	4995.19
2.02009	0.00483	2.02009	0.01153	2.02017	-0.00449																																						4995.37	1.05869	4995.37	1.1053	4995.37	1.17022	4995.37
2.02015	-0.00863	2.02015	0.00825	2.02023	-0.00982																																						4995.55	1.06225	4995.55	1.09981	4995.55	1.16787	4995.55
2.02021	0.00852	2.0202	0.00235	2.02029	-0.0012																																						4995.72	1.06872	4995.72	1.09502	4995.72	1.16665	4995.72
2.02027	0.00702	2.02026	0.000777638	2.02035	-0.00888																																						4995.9	1.07228	4995.9	1.09181	4995.9	1.16471	4995.9
2.02033	0.0348	2.02032	-0.01457	2.0204	-0.02492																																						4996.08	1.07642	4996.08	1.08919	4996.08	1.16265	4996.08
2.02038	0.02074	2.02038	0.00419	2.02046	-0.0146																																						4996.26	1.08266	4996.26	1.08546	4996.26	1.16429	4996.26
2.02044	0.01377	2.02044	0.0079	2.02052	-0.000423862																																						4996.44	1.08504	4996.44	1.08329	4996.44	1.16638	4996.44
2.0205	-0.01563	2.02049	-0.01425	2.02058	0.00189																																						4996.62	1.08954	4996.62	1.08172	4996.62	1.16652	4996.62
2.02056	0.01571	2.02055	-0.01566	2.02064	0.01131																																						4996.79	1.09463	4996.79	1.08122	4996.79	1.16608	4996.79
2.02062	0.00964	2.02061	0.0061	2.02069	0.01911																																						4996.97	1.09941	4996.97	1.07935	4996.97	1.16684	4996.97
2.02067	0.00951	2.02067	0.00825	2.02075	0.01687																																						4997.15	1.10345	4997.15	1.08008	4997.15	1.17151	4997.15
2.02073	0.0011	2.02073	-0.00639	2.02081	-0.01334																																						4997.33	1.10825	4997.33	1.08092	4997.33	1.17581	4997.33
2.02079	-0.00123	2.02078	-0.01385	2.02087	-1.37158e-05																																						4997.51	1.11134	4997.51	1.08281	4997.51	1.1813	4997.51
2.02085	-0.000479956	2.02084	0.00967	2.02093	-0.00746																																						4997.68	1.11471	4997.68	1.08473	4997.68	1.18532	4997.68
2.02091	0.01894	2.0209	0.0195	2.02098	0.00276																																						4997.86	1.1198	4997.86	1.08588	4997.86	1.19114	4997.86
2.02096	0.00266	2.02096	0.01472	2.02104	0.00142																																						4998.04	1.12138	4998.04	1.08796	4998.04	1.1955	4998.04
2.02102	-0.01243	2.02102	0.00797	2.0211	0.0196																																						4998.22	1.1235	4998.22	1.09019	4998.22	1.19919	4998.22
2.02108	-0.01381	2.02108	-0.000428675	2.02116	0.03636																																						4998.4	1.12685	4998.4	1.09275	4998.4	1.20512	4998.4
2.02114	0.000424779	2.02113	-0.000555338	2.02122	0.02532																																						4998.58	1.12767	4998.58	1.09662	4998.58	1.2081	4998.58
2.0212	0.00693	2.02119	0.00641	2.02127	-0.00454																																						4998.75	1.1295	4998.75	1.10056	4998.75	1.21369	4998.75
2.02125	-0.00114	2.02125	-0.01248	2.02133	-0.01432																																						4998.93	1.13194	4998.93	1.10296	4998.93	1.21539	4998.93
2.02131	0.01478	2.02131	-0.01075	2.02139	0.01159																																						4999.11	1.13114	4999.11	1.10653	4999.11	1.21806	4999.11
2.02137	-0.00755	2.02137	0.00338	2.02145	0.01146																																						4999.29	1.13047	4999.29	1.11158	4999.29	1.22277	4999.29
2.02143	0.01181	2.02142	-0.00866	2.02151	0.00818																																						4999.47	1.13082	4999.47	1.11535	4999.47	1.22478	4999.47
2.02149	0.02959	2.02148	-0.01178	2.02157	-0.01036																																						4999.64	1.1327	4999.64	1.11809	4999.64	1.22553	4999.64
2.02154	0.00407	2.02154	-0.00574	2.02162	0.01404																																						4999.82	1.13085	4999.82	1.12241	4999.82	1.22382	4999.82
2.0216	0.01035	2.0216	0.00571	2.02168	0.00708																																						5000	1.12833	5000	1.12614	5000	1.22533	5000
2.02166	-0.00841	2.02166	-0.00732	2.02174	0.00347																																						5000.18	1.12982	5000.18	1.13127	5000.18	1.22737	5000.18
2.02172	-0.00287	2.02171	0.00172	2.0218	0.00771																																						5000.36	1.12817	5000.36	1.13434	5000.36	1.22754	5000.36
2.02178	-0.00504	2.02177	0.01361	2.02186	0.00821																																						5000.54	1.12734	5000.54	1.13777	5000.54	1.22497	5000.54
2.02183	2.66957e-05	2.02183	-0.00573	2.02191	-0.000677188																																						5000.71	1.12518	5000.71	1.14138	5000.71	1.22365	5000.71
2.02189	0.00783	2.02189	-0.00255	2.02197	0.01233																																						5000.89	1.12372	5000.89	1.14521	5000.89	1.22469	5000.89
2.02195	-0.01047	2.02195	-0.0037	2.02203	-0.01026																																						5001.07	1.12074	5001.07	1.14783	5001.07	1.22385	5001.07
2.02201	-0.01856	2.022	0.00177	2.02209	-0.02413																																						5001.25	1.11959	5001.25	1.14946	5001.25	1.22435	5001.25
2.02207	0.00511	2.02206	-0.00569	2.02215	-0.00695																																						5001.43	1.1164	5001.43	1.15211	5001.43	1.22466	5001.43
2.02213	0.00444	2.02212	0.01173	2.0222	-0.01886																																						5001.6	1.11336	5001.6	1.15302	5001.6	1.22706	5001.6
2.02218	0.00641	2.02218	0.0044	2.02226	-0.01414																																						5001.78	1.10949	5001.78	1.1549	5001.78	1.22829	5001.78
2.02224	9.90745e-05	2.02224	-0.01182	2.02232	0.00663																																						5001.96	1.10926	5001.96	1.15606	5001.96	1.23185	5001.96
2.0223	-0.00611	2.0223	-0.0032	2.02238	0.02052																																						5002.14	1.10545	5002.14	1.15723	5002.14	1.23337	5002.14
2.02236	0.02854	2.02235	-0.01945	2.02244	0.00468																																						5002.32	1.10182	5002.32	1.1585	5002.32	1.23546	5002.32
2.02242	0.00891	2.02241	-0.00686	2.0225	-0.0146																																						5002.5	1.09979	5002.5	1.15904	5002.5	1.23687	5002.5
2.02247	0.01238	2.02247	-0.00246	2.02255	-0.01938																																						5002.67	1.09677	5002.67	1.15824	5002.67	1.23903	5002.67
2.02253	0.03459	2.02253	0.00264	2.02261	-0.02026																																						5002.85	1.0935	5002.85	1.15729	5002.85	1.23981	5002.85
2.02259	0.00669	2.02259	-0.01478	2.02267	-0.01586																																						5003.03	1.08964	5003.03	1.15719	5003.03	1.24051	5003.03
2.02265	0.000991746	2.02264	0.00996	2.02273	-0.01781																																						5003.21	1.08538	5003.21	1.15489	5003.21	1.24173	5003.21
2.02271	-0.00195	2.0227	0.0064	2.02279	-0.02603																																						5003.39	1.08174	5003.39	1.15222	5003.39	1.24227	5003.39
2.02276	0.00227	2.02276	0.00774	2.02284	0.00556																																						5003.56	1.07717	5003.56	1.15042	5003.56	1.24081	5003.56
2.02282	-0.01171	2.02282	0.01643	2.0229	-0.01375																																						5003.74	1.07492	5003.74	1.14801	5003.74	1.23815	5003.74
2.02288	-0.03324	2.02288	0.000228765	2.02296	-0.00232																																						5003.92	1.06978	5003.92	1.14428	5003.92	1.23519	5003.92
2.02294	-0.03426	2.02293	0.00063288	2.02302	0.01236																																						5004.1	1.06565	5004.1	1.14062	5004.1	1.23042	5004.1
2.023	-0.01269	2.02299	-0.01013	2.02308	0.01525																																						5004.28	1.06193	5004.28	1.1354	5004.28	1.22765	5004.28
2.02306	0.00123	2.02305	0.00422	2.02313	0.01525																																						5004.46	1.05835	5004.46	1.13193	5004.46	1.22257	5004.46
2.02311	0.03026	2.02311	0.00913	2.02319	-0.00364																																						5004.63	1.05446	5004.63	1.12684	5004.63	1.21533	5004.63
2.02317	-0.00505	2.02317	0.00181	2.02325	0.0051																																						5004.81	1.05181	5004.81	1.12088	5004.81	1.20842	5004.81
2.02323	-0.00248	2.02323	0.00947	2.02331	-0.00393																																						5004.99	1.04931	5004.99	1.11619	5004.99	1.20247	5004.99
2.02329	-0.01745	2.02328	-0.00874	2.02337	-0.00584																																						5005.17	1.04517	5005.17	1.11093	5005.17	1.19427	5005.17
2.02335	0.01004	2.02334	0.005	2.02343	-0.00297																																						5005.35	1.04147	5005.35	1.10566	5005.35	1.18677	5005.35
2.0234	-0.00158	2.0234	0.00368	2.02348	0.01333																																						5005.52	1.03795	5005.52	1.09792	5005.52	1.17811	5005.52
2.02346	0.01763	2.02346	-0.00266	2.02354	0.00394																																						5005.7	1.03654	5005.7	1.09133	5005.7	1.1697	5005.7
2.02352	0.00947	2.02352	0.00996	2.0236	0.00855																																						5005.88	1.03204	5005.88	1.08569	5005.88	1.16092	5005.88
2.02358	-0.00964	2.02357	-0.00283	2.02366	0.01768																																						5006.06	1.03144	5006.06	1.0805	5006.06	1.15203	5006.06
2.02364	-0.01169	2.02363	-0.00411	2.02372	-0.000351483																																						5006.24	1.02789	5006.24	1.07428	5006.24	1.14276	5006.24
2.0237	-0.02973	2.02369	0.01291	2.02377	-0.00266																																						5006.42	1.02461	5006.42	1.06703	5006.42	1.13788	5006.42
2.02375	-0.01259	2.02375	0.01506	2.02383	-0.0104																																						5006.59	1.02203	5006.59	1.05925	5006.59	1.12779	5006.59
2.02381	0.00146	2.02381	-0.00195	2.02389	-0.01357																																						5006.77	1.01919	5006.77	1.0531	5006.77	1.11995	5006.77
2.02387	-0.01871	2.02387	-0.000271855	2.02395	-0.01456																																						5006.95	1.01763	5006.95	1.04613	5006.95	1.11012	5006.95
2.02393	-0.03017	2.02392	0.01096	2.02401	-0.01627																																						5007.13	1.01463	5007.13	1.04027	5007.13	1.10328	5007.13
2.02399	0.00571	2.02398	-0.01192	2.02407	0.01084																																						5007.31	1.01073	5007.31	1.03433	5007.31	1.09765	5007.31
2.02404	-0.02311	2.02404	0.00862	2.02412	-0.00681																																						5007.48	1.01114	5007.48	1.02738	5007.48	1.08754	5007.48
2.0241	0.01047	2.0241	-0.00387	2.02418	-0.00553																																						5007.66	1.00803	5007.66	1.02205	5007.66	1.08185	5007.66
2.02416	0.00552	2.02416	0.00741	2.02424	0.01193																																						5007.84	1.00424	5007.84	1.01629	5007.84	1.07412	5007.84
2.02422	-0.01927	2.02422	0.00937	2.0243	0.01242																																						5008.02	1.00174	5008.02	1.01001	5008.02	1.06795	5008.02
2.02428	-0.00593	2.02427	0.01535	2.02436	0.0201																																						5008.2	0.99889	5008.2	1.00511	5008.2	1.06051	5008.2
2.02434	-0.00785	2.02433	0.000421775	2.02442	-0.00138																																						5008.38	0.99645	5008.38	1.00003	5008.38	1.05174	5008.38
2.02439	0.00631	2.02439	0.01404	2.02447	0.00327																																						5008.55	0.99572	5008.55	0.99509	5008.55	1.04566	5008.55
2.02445	0.0012	2.02445	0.02078	2.02453	0.00432																																						5008.73	0.99449	5008.73	0.99064	5008.73	1.04066	5008.73
2.02451	-0.00237	2.02451	-0.00705	2.02459	0.02879																																						5008.91	0.99229	5008.91	0.98744	5008.91	1.03595	5008.91
2.02457	0.0172	2.02456	-0.000917232	2.02465	-0.00855																																						5009.09	0.98833	5009.09	0.98271	5009.09	1.02831	5009.09
2.02463	-0.004	2.02462	0.01239	2.02471	-0.00421																																						5009.27	0.9875	5009.27	0.97721	5009.27	1.02236	5009.27
2.02469	0.01321	2.02468	0.00352	2.02476	-0.02214																																						5009.44	0.98406	5009.44	0.97241	5009.44	1.01636	5009.44
2.02474	-0.01035	2.02474	0.01147	2.02482	0.000734198																																						5009.62	0.98116	5009.62	0.9686	5009.62	1.01137	5009.62
2.0248	-0.02771	2.0248	-0.01829	2.02488	0.00921																																						5009.8	0.98073	5009.8	0.96512	5009.8	1.00598	5009.8
2.02486	0.01266	2.02486	-0.00749	2.02494	-0.00439																																						5009.98	0.97892	5009.98	0.96063	5009.98	1.00067	5009.98
2.02492	-0.005	2.02491	0.00138	2.025	-0.00683																																						5010.16	0.97643	5010.16	0.95609	5010.16	0.995	5010.16
2.02498	-0.01334	2.02497	0.01896	2.02506	0.00835																																						5010.34	0.9745	5010.34	0.95063	5010.34	0.98783	5010.34
2.02504	-0.00556	2.02503	0.00591	2.02511	0.00906																																						5010.51	0.97263	5010.51	0.94677	5010.51	0.98178	5010.51
2.02509	-0.00993	2.02509	-0.00777	2.02517	-0.00536																																						5010.69	0.96841	5010.69	0.94304	5010.69	0.97373	5010.69
2.02515	0.00228	2.02515	-0.00496	2.02523	-0.00185																																						5010.87	0.96777	5010.87	0.93864	5010.87	0.96729	5010.87
2.02521	-0.02523	2.02521	-0.00289	2.02529	0.00394																																						5011.05	0.96571	5011.05	0.93366	5011.05	0.96031	5011.05
2.02527	-0.00877	2.02526	0.0062	2.02535	-0.00133																																						5011.23	0.96295	5011.23	0.93023	5011.23	0.9528	5011.23
2.02533	-0.00658	2.02532	0.000765575	2.02541	-0.00607																																						5011.4	0.96214	5011.4	0.92578	5011.4	0.94674	5011.4
2.02539	-0.01705	2.02538	-0.00536	2.02546	-0.01694																																						5011.58	0.95918	5011.58	0.92231	5011.58	0.94007	5011.58
2.02544	-0.0057	2.02544	0.015	2.02552	0.0134																																						5011.76	0.95758	5011.76	0.92021	5011.76	0.93393	5011.76
2.0255	-0.00866	2.0255	-0.01468	2.02558	-0.00033942																																						5011.94	0.95619	5011.94	0.91558	5011.94	0.92732	5011.94
2.02556	0.0105	2.02556	-0.00296	2.02564	0.00117																																						5012.12	0.95318	5012.12	0.91271	5012.12	0.92247	5012.12
2.02562	0.01074	2.02561	0.00521	2.0257	-0.01071																																						5012.3	0.95207	5012.3	0.91043	5012.3	0.91733	5012.3
2.02568	0.02567	2.02567	0.00652	2.02576	0.00488																																						5012.47	0.95042	5012.47	0.9087	5012.47	0.91215	5012.47
2.02573	-0.00493	2.02573	-0.00983	2.02581	0.000613567																																						5012.65	0.94902	5012.65	0.90671	5012.65	0.90642	5012.65
2.02579	0.01035	2.02579	-0.00697	2.02587	-0.01379																																						5012.83	0.94989	5012.83	0.90438	5012.83	0.9026	5012.83
2.02585	-0.01071	2.02585	-0.01766	2.02593	-0.01477																																						5013.01	0.94656	5013.01	0.9033	5013.01	0.90024	5013.01
2.02591	-0.01323	2.02591	-0.01572	2.02599	-0.00459																																						5013.19	0.94519	5013.19	0.90233	5013.19	0.89642	5013.19
2.02597	-0.02038	2.02596	0.00328	2.02605	0.00488																																						5013.36	0.94442	5013.36	0.9006	5013.36	0.89356	5013.36
2.02603	0.00895	2.02602	0.000934458	2.02611	-0.00317																																						5013.54	0.94299	5013.54	0.89997	5013.54	0.88999	5013.54
2.02609	0.02681	2.02608	-0.00192	2.02616	-0.00171																																						5013.72	0.94296	5013.72	0.89979	5013.72	0.88904	5013.72
2.02614	0.000364463	2.02614	-0.00378	2.02622	0.00708																																						5013.9	0.94221	5013.9	0.90027	5013.9	0.8874	5013.9
2.0262	-0.00808	2.0262	-0.00846	2.02628	0.00637																																						5014.08	0.94069	5014.08	0.89962	5014.08	0.88632	5014.08
2.02626	-0.03203	2.02626	0.0118	2.02634	0.0089																																						5014.26	0.9383	5014.26	0.89993	5014.26	0.88486	5014.26
2.02632	-0.0143	2.02631	0.03136	2.0264	-0.01308																																						5014.43	0.93809	5014.43	0.89949	5014.43	0.88399	5014.43
2.02638	-0.0129	2.02637	0.0125	2.02646	-0.00132																																						5014.61	0.93804	5014.61	0.90046	5014.61	0.88227	5014.61
2.02644	0.00725	2.02643	-5.47184e-05	2.02651	-0.00398																																						5014.79	0.9371	5014.79	0.90103	5014.79	0.88315	5014.79
2.02649	0.01973	2.02649	-0.02854	2.02657	-0.00296																																						5014.97	0.93693	5014.97	0.90268	5014.97	0.88318	5014.97
2.02655	0.02708	2.02655	0.000874143	2.02663	0.00655																																						5015.15	0.93672	5015.15	0.90277	5015.15	0.88354	5015.15
2.02661	-0.0057	2.02661	-0.00639	2.02669	-0.02827																																						5015.32	0.93646	5015.32	0.90346	5015.32	0.88393	5015.32
2.02667	-0.0189	2.02666	0.00721	2.02675	-0.00415																																						5015.5	0.93572	5015.5	0.90483	5015.5	0.88543	5015.5
2.02673	-0.02023	2.02672	0.01437	2.02681	0.01252																																						5015.68	0.93628	5015.68	0.90576	5015.68	0.88491	5015.68
2.02679	-0.01525	2.02678	-0.000760412	2.02686	-0.02233																																						5015.86	0.93537	5015.86	0.90659	5015.86	0.88644	5015.86
2.02684	0.00503	2.02684	-0.01202	2.02692	-0.00211																																						5016.04	0.93609	5016.04	0.90768	5016.04	0.88756	5016.04
2.0269	0.02145	2.0269	0.01182	2.02698	0.00914																																						5016.22	0.93387	5016.22	0.90828	5016.22	0.8875	5016.22
2.02696	0.03338	2.02696	0.01533	2.02704	-0.01567																																						5016.39	0.93418	5016.39	0.90902	5016.39	0.88736	5016.39
2.02702	0.0046	2.02701	-0.00155	2.0271	0.01576																																						5016.57	0.93357	5016.57	0.91103	5016.57	0.88947	5016.57
2.02708	0.01133	2.02707	-0.00363	2.02716	-0.00684																																						5016.75	0.93266	5016.75	0.91224	5016.75	0.89108	5016.75
2.02714	0.007	2.02713	-0.000127097	2.02722	-0.01426																																						5016.93	0.9331	5016.93	0.9126	5016.93	0.892	5016.93
2.02719	0.00648	2.02719	-0.00218	2.02727	0.00984																																						5017.11	0.93249	5017.11	0.91243	5017.11	0.89219	5017.11
2.02725	0.001	2.02725	-0.0152	2.02733	0.01262																																						5017.28	0.93245	5017.28	0.91376	5017.28	0.89368	5017.28
2.02731	0.00655	2.02731	-0.00422	2.02739	0.00527																																						5017.46	0.9317	5017.46	0.91378	5017.46	0.89223	5017.46
2.02737	0.00019558	2.02736	-0.00519	2.02745	0.00995																																						5017.64	0.93266	5017.64	0.91512	5017.64	0.89242	5017.64
2.02743	0.0042	2.02742	-0.00523	2.02751	-0.00344																																						5017.82	0.93376	5017.82	0.9153	5017.82	0.89301	5017.82
2.02749	0.01599	2.02748	0.00243	2.02757	0.0127																																						5018	0.93226	5018	0.91484	5018	0.89371	5018
2.02754	-0.00752	2.02754	0.00332	2.02762	-0.00784																																						5018.18	0.93299	5018.18	0.91548	5018.18	0.89214	5018.18
2.0276	0.00742	2.0276	-0.012	2.02768	-0.0052																																						5018.35	0.93311	5018.35	0.91501	5018.35	0.89114	5018.35
2.02766	0.0166	2.02766	-0.00657	2.02774	-0.00467																																						5018.53	0.93286	5018.53	0.91556	5018.53	0.89375	5018.53
2.02772	0.000702231	2.02772	0.01078	2.0278	-0.00654																																						5018.71	0.93353	5018.71	0.91464	5018.71	0.89354	5018.71
2.02778	-0.0214	2.02777	0.00295	2.02786	-0.00211																																						5018.89	0.9318	5018.89	0.91496	5018.89	0.89329	5018.89
2.02784	-0.0079	2.02783	0.00966	2.02792	0.00262																																						5019.07	0.932	5019.07	0.91428	5019.07	0.89445	5019.07
2.0279	0.00279	2.02789	-0.000386454	2.02797	-0.00104																																						5019.24	0.93161	5019.24	0.91377	5019.24	0.89282	5019.24
2.02795	0.0118	2.02795	-0.01051	2.02803	0.00621																																						5019.42	0.932	5019.42	0.91281	5019.42	0.8908	5019.42
2.02801	-0.00324	2.02801	-0.00734	2.02809	-0.00713																																						5019.6	0.93196	5019.6	0.91176	5019.6	0.89016	5019.6
2.02807	-0.00825	2.02807	0.02108	2.02815	-0.0069																																						5019.78	0.93057	5019.78	0.91188	5019.78	0.89054	5019.78
2.02813	-0.01257	2.02812	0.00852	2.02821	0.0019																																						5019.96	0.9309	5019.96	0.91039	5019.96	0.89013	5019.96
2.02819	-0.02733	2.02818	0.01245	2.02827	0.02104																																						5020.14	0.92922	5020.14	0.90902	5020.14	0.88939	5020.14
2.02825	-0.01403	2.02824	0.00624	2.02833	0.01459																																						5020.31	0.92861	5020.31	0.90812	5020.31	0.88714	5020.31
2.0283	0.000280021	2.0283	-0.00466	2.02838	0.00719																																						5020.49	0.92905	5020.49	0.90712	5020.49	0.88817	5020.49
2.02836	0.00954	2.02836	-0.00249	2.02844	0.01204																																						5020.67	0.92848	5020.67	0.90523	5020.67	0.88712	5020.67
2.02842	-0.00206	2.02842	-0.00717	2.0285	-0.01927																																						5020.85	0.92884	5020.85	0.90384	5020.85	0.88525	5020.85
2.02848	0.00781	2.02848	-0.0064	2.02856	-0.02578																																						5021.03	0.92803	5021.03	0.90235	5021.03	0.88498	5021.03
2.02854	0.01052	2.02853	-0.01649	2.02862	0.00277																																						5021.2	0.92668	5021.2	0.90067	5021.2	0.88425	5021.2
2.0286	-0.00683	2.02859	0.0063	2.02868	0.00917																																						5021.38	0.92658	5021.38	0.89941	5021.38	0.8836	5021.38
2.02866	0.02391	2.02865	0.000204639	2.02874	-0.00473																																						5021.56	0.92677	5021.56	0.89802	5021.56	0.88232	5021.56
2.02871	0.00568	2.02871	0.0116	2.02879	0.00726																																						5021.74	0.92495	5021.74	0.89633	5021.74	0.88046	5021.74
2.02877	0.02086	2.02877	0.01234	2.02885	-0.00325																																						5021.92	0.92555	5021.92	0.89453	5021.92	0.87922	5021.92
2.02883	0.01899	2.02883	0.00847	2.02891	0.02004																																						5022.1	0.92438	5022.1	0.89309	5022.1	0.87992	5022.1
2.02889	0.00445	2.02888	0.01288	2.02897	0.00737																																						5022.27	0.92477	5022.27	0.89204	5022.27	0.88048	5022.27
2.02895	0.02137	2.02894	0.01041	2.02903	-0.01027																																						5022.45	0.92537	5022.45	0.88856	5022.45	0.88077	5022.45
2.02901	0.02877	2.029	0.00346	2.02909	0.00351																																						5022.63	0.92451	5022.63	0.88713	5022.63	0.88001	5022.63
2.02907	-0.00266	2.02906	0.01086	2.02914	0.000613567																																						5022.81	0.92496	5022.81	0.88643	5022.81	0.87816	5022.81
2.02912	0.02017	2.02912	0.00758	2.0292	-0.00173																																						5022.99	0.92589	5022.99	0.88519	5022.99	0.88001	5022.99
2.02918	-0.01018	2.02918	0.0037	2.02926	-0.01634																																						5023.16	0.92661	5023.16	0.88328	5023.16	0.8797	5023.16
2.02924	0.01361	2.02924	-0.01326	2.02932	-0.02786																																						5023.34	0.92578	5023.34	0.88238	5023.34	0.87876	5023.34
2.0293	0.01731	2.02929	-0.00726	2.02938	-0.00529																																						5023.52	0.92583	5023.52	0.88103	5023.52	0.88	5023.52
2.02936	-0.01229	2.02935	0.00227	2.02944	0.00614																																						5023.7	0.92596	5023.7	0.8798	5023.7	0.88161	5023.7
2.02942	-0.01574	2.02941	0.00253	2.0295	0.0081																																						5023.88	0.92556	5023.88	0.8783	5023.88	0.88083	5023.88
2.02947	-0.00118	2.02947	0.00564	2.02955	0.00936																																						5024.06	0.92658	5024.06	0.87792	5024.06	0.88085	5024.06
2.02953	-0.01006	2.02953	0.01307	2.02961	0.0097																																						5024.23	0.92792	5024.23	0.87725	5024.23	0.88322	5024.23
2.02959	0.01554	2.02959	0.00536	2.02967	0.00411																																						5024.41	0.92867	5024.41	0.87669	5024.41	0.88349	5024.41
2.02965	0.02684	2.02965	-0.00856	2.02973	-0.00267																																						5024.59	0.92972	5024.59	0.87612	5024.59	0.88284	5024.59
2.02971	-0.00872	2.0297	-0.00303	2.02979	-0.000821946																																						5024.77	0.9312	5024.77	0.87554	5024.77	0.88383	5024.77
2.02977	0.0114	2.02976	0.00345	2.02985	-0.03277																																						5024.95	0.93192	5024.95	0.87574	5024.95	0.88424	5024.95
2.02983	-0.00809	2.02982	-0.00536	2.02991	-0.02483																																						5025.12	0.93166	5025.12	0.87405	5025.12	0.88635	5025.12
2.02988	-0.00409	2.02988	-0.00822	2.02996	-0.00303																																						5025.3	0.93388	5025.3	0.87384	5025.3	0.88602	5025.3
2.02994	-0.02613	2.02994	-0.000452802	2.03002	-0.0083																																						5025.48	0.93629	5025.48	0.87288	5025.48	0.88657	5025.48
2.03	-0.01566	2.03	0.000723354	2.03008	0.01833																																						5025.66	0.93768	5025.66	0.87366	5025.66	0.88934	5025.66
2.03006	-0.0178	2.03006	-0.01135	2.03014	0.02262																																						5025.84	0.93915	5025.84	0.87448	5025.84	0.88978	5025.84
2.03012	-0.00157	2.03011	0.00292	2.0302	0.01727																																						5026.02	0.94112	5026.02	0.87263	5026.02	0.89052	5026.02
2.03018	-0.00769	2.03017	0.006	2.03026	-0.00278																																						5026.19	0.94244	5026.19	0.87399	5026.19	0.89168	5026.19
2.03024	0.01163	2.03023	-0.01633	2.03032	-0.000363547																																						5026.37	0.94469	5026.37	0.87458	5026.37	0.89411	5026.37
2.03029	0.01122	2.03029	0.00374	2.03037	-0.00695																																						5026.55	0.94656	5026.55	0.87554	5026.55	0.89542	5026.55
2.03035	0.02113	2.03035	-0.00259	2.03043	-0.00592																																						5026.73	0.94864	5026.73	0.87601	5026.73	0.89622	5026.73
2.03041	0.01583	2.03041	0.02492	2.03049	0.00856																																						5026.91	0.95225	5026.91	0.87559	5026.91	0.89748	5026.91
2.03047	0.00152	2.03047	-0.00112	2.03055	0.02422																																						5027.08	0.95415	5027.08	0.87625	5027.08	0.89914	5027.08
2.03053	0.00506	2.03052	-0.00946	2.03061	-0.00033942																																						5027.26	0.9567	5027.26	0.87655	5027.26	0.90021	5027.26
2.03059	0.01496	2.03058	0.01202	2.03067	-0.01449																																						5027.44	0.95875	5027.44	0.87795	5027.44	0.90145	5027.44
2.03065	0.01667	2.03064	-0.00225	2.03073	-0.00278																																						5027.62	0.96067	5027.62	0.87802	5027.62	0.90313	5027.62
2.0307	0.01217	2.0307	0.000626849	2.03078	0.01008																																						5027.8	0.9633	5027.8	0.87851	5027.8	0.90386	5027.8
2.03076	0.01964	2.03076	-0.01142	2.03084	0.01098																																						5027.98	0.96583	5027.98	0.87992	5027.98	0.9045	5027.98
2.03082	-0.00574	2.03082	-0.01293	2.0309	0.00247																																						5028.15	0.96832	5028.15	0.88138	5028.15	0.90672	5028.15
2.03088	0.000653979	2.03088	-0.02218	2.03096	0.00976																																						5028.33	0.97135	5028.33	0.88142	5028.33	0.90662	5028.33
2.03094	0.01653	2.03093	-0.01565	2.03102	-0.00717																																						5028.51	0.97476	5028.51	0.88277	5028.51	0.90739	5028.51
2.031	0.01839	2.03099	-0.00101	2.03108	-0.01475																																						5028.69	0.97733	5028.69	0.8841	5028.69	0.90783	5028.69
2.03106	0.02201	2.03105	-0.01191	2.03114	-0.0115																																						5028.87	0.98037	5028.87	0.88568	5028.87	0.90948	5028.87
2.03112	-0.000709155	2.03111	-0.0022	2.0312	0.00573																																						5029.04	0.9818	5029.04	0.88541	5029.04	0.9108	5029.04
2.03117	-0.01804	2.03117	-0.00836	2.03125	-0.00991																																						5029.22	0.98513	5029.22	0.88852	5029.22	0.91128	5029.22
2.03123	-0.01426	2.03123	0.01026	2.03131	-0.00228																																						5029.4	0.98838	5029.4	0.89058	5029.4	0.91233	5029.4
2.03129	-0.02532	2.03129	0.00407	2.03137	0.01757																																						5029.58	0.98996	5029.58	0.89144	5029.58	0.91318	5029.58
2.03135	0.00223	2.03135	0.01146	2.03143	-0.0022																																						5029.76	0.99259	5029.76	0.89339	5029.76	0.91452	5029.76
2.03141	-0.01516	2.0314	0.00689	2.03149	-0.03176																																						5029.94	0.99542	5029.94	0.89614	5029.94	0.91385	5029.94
2.03147	-0.0014	2.03146	0.01242	2.03155	0.00851																																						5030.11	1.0007	5030.11	0.89785	5030.11	0.91441	5030.11
2.03153	-0.02274	2.03152	0.00762	2.03161	0.00804																																						5030.29	1.0032	5030.29	0.89913	5030.29	0.91669	5030.29
2.03158	-0.00644	2.03158	-0.00183	2.03166	-0.0031																																						5030.47	1.00596	5030.47	0.90086	5030.47	0.91863	5030.47
2.03164	0.02049	2.03164	0.00462	2.03172	0.00731																																						5030.65	1.00893	5030.65	0.90297	5030.65	0.91973	5030.65
2.0317	0.02617	2.0317	0.00712	2.03178	-0.00472																																						5030.83	1.01016	5030.83	0.9056	5030.83	0.91859	5030.83
2.03176	0.02047	2.03176	-0.01292	2.03184	-0.03201																																						5031	1.01474	5031	0.90759	5031	0.91908	5031
2.03182	0.01366	2.03181	-0.00369	2.0319	0.000408494																																						5031.18	1.0174	5031.18	0.91004	5031.18	0.9207	5031.18
2.03188	0.00559	2.03187	0.01547	2.03196	-0.01249																																						5031.36	1.01994	5031.36	0.9115	5031.36	0.92018	5031.36
2.03194	-0.02158	2.03193	0.01265	2.03202	-0.02845																																						5031.54	1.02566	5031.54	0.91392	5031.54	0.92157	5031.54
2.032	-0.03276	2.03199	-0.0099	2.03207	-0.01067																																						5031.72	1.02875	5031.72	0.9159	5031.72	0.92213	5031.72
2.03205	-0.01093	2.03205	-0.000157255	2.03213	-0.01884																																						5031.9	1.0306	5031.9	0.91878	5031.9	0.92246	5031.9
2.03211	0.00758	2.03211	-0.01248	2.03219	-0.01658																																						5032.07	1.0338	5032.07	0.92076	5032.07	0.92414	5032.07
2.03217	0.00292	2.03217	0.00454	2.03225	0.00732																																						5032.25	1.03658	5032.25	0.92196	5032.25	0.92431	5032.25
2.03223	0.01198	2.03223	0.00216	2.03231	0.01428																																						5032.43	1.04007	5032.43	0.9252	5032.43	0.9254	5032.43
2.03229	0.00547	2.03228	0.00978	2.03237	0.0102																																						5032.61	1.04314	5032.61	0.92676	5032.61	0.92479	5032.61
2.03235	-0.00304	2.03234	0.00957	2.03243	-0.007																																						5032.79	1.0463	5032.79	0.92972	5032.79	0.92612	5032.79
2.03241	0.001	2.0324	0.000898269	2.03249	0.00222																																						5032.96	1.0484	5032.96	0.93269	5032.96	0.92723	5032.96
2.03246	-0.02286	2.03246	0.00596	2.03254	0.01853																																						5033.14	1.05046	5033.14	0.93409	5033.14	0.92689	5033.14
2.03252	0.00073842	2.03252	0.00633	2.0326	0.00416																																						5033.32	1.05561	5033.32	0.93523	5033.32	0.92757	5033.32
2.03258	0.0025	2.03258	-0.000344234	2.03266	0.01312																																						5033.5	1.05762	5033.5	0.93831	5033.5	0.92846	5033.5
2.03264	0.000135264	2.03264	-0.01449	2.03272	0.01248																																						5033.68	1.06066	5033.68	0.94063	5033.68	0.92883	5033.68
2.0327	0.00254	2.0327	0.00172	2.03278	0.0125																																						5033.86	1.06185	5033.86	0.94272	5033.86	0.92793	5033.86
2.03276	0.00782	2.03275	-0.00781	2.03284	0.009																																						5034.03	1.06549	5034.03	0.94564	5034.03	0.92938	5034.03
2.03282	-0.00152	2.03281	-0.00963	2.0329	0.01182																																						5034.21	1.0688	5034.21	0.94735	5034.21	0.92961	5034.21
2.03288	-0.000130125	2.03287	-0.01146	2.03296	-0.01675																																						5034.39	1.07176	5034.39	0.94915	5034.39	0.92994	5034.39
2.03293	-0.01264	2.03293	-0.00208	2.03301	0.01168																																						5034.57	1.07469	5034.57	0.95124	5034.57	0.93024	5034.57
2.03299	-0.000142188	2.03299	-0.00602	2.03307	-0.01744																																						5034.75	1.07658	5034.75	0.95337	5034.75	0.93101	5034.75
2.03305	-0.00164	2.03305	-0.00136	2.03313	-0.01127																																						5034.92	1.07903	5034.92	0.95667	5034.92	0.93217	5034.92
2.03311	-0.03833	2.03311	-0.012	2.03319	0.00266																																						5035.1	1.08121	5035.1	0.95881	5035.1	0.93115	5035.1
2.03317	-0.01906	2.03317	-0.01545	2.03325	-0.00529																																						5035.28	1.08399	5035.28	0.95964	5035.28	0.93196	5035.28
2.03323	0.01263	2.03322	-0.00746	2.03331	-0.01532																																						5035.46	1.08514	5035.46	0.96288	5035.46	0.93168	5035.46
2.03329	0.00919	2.03328	0.00158	2.03337	-0.00355																																						5035.64	1.08832	5035.64	0.96463	5035.64	0.9333	5035.64
2.03335	0.0038	2.03334	-0.00116	2.03343	0.00362																																						5035.82	1.09062	5035.82	0.96507	5035.82	0.93238	5035.82
2.0334	-0.00453	2.0334	-1.8529e-05	2.03348	0.00519																																						5035.99	1.09219	5035.99	0.9675	5035.99	0.93161	5035.99
																																											5036.17	1.09446	5036.17	0.97029	5036.17	0.93208	5036.17
																																											5036.35	1.09641	5036.35	0.97271	5036.35	0.93283	5036.35
																																											5036.53	1.09759	5036.53	0.97471	5036.53	0.93328	5036.53
																																											5036.71	1.10029	5036.71	0.97663	5036.71	0.93362	5036.71
																																											5036.88	1.10155	5036.88	0.9783	5036.88	0.93451	5036.88
																																											5037.06	1.10404	5037.06	0.98023	5037.06	0.93425	5037.06
																																											5037.24	1.10636	5037.24	0.98111	5037.24	0.93366	5037.24
																																											5037.42	1.10651	5037.42	0.98309	5037.42	0.93438	5037.42
																																											5037.6	1.10766	5037.6	0.98559	5037.6	0.93459	5037.6
																																											5037.78	1.1081	5037.78	0.98651	5037.78	0.93511	5037.78
																																											5037.95	1.11068	5037.95	0.98851	5037.95	0.93583	5037.95
																																											5038.13	1.11037	5038.13	0.99091	5038.13	0.93471	5038.13
																																											5038.31	1.11126	5038.31	0.99215	5038.31	0.93452	5038.31
																																											5038.49	1.11189	5038.49	0.99373	5038.49	0.93706	5038.49
																																											5038.67	1.11271	5038.67	0.99519	5038.67	0.93555	5038.67
																																											5038.85	1.11245	5038.85	0.99646	5038.85	0.93739	5038.85
																																											5039.02	1.11417	5039.02	0.99835	5039.02	0.93675	5039.02
																																											5039.2	1.11236	5039.2	0.99927	5039.2	0.93893	5039.2
																																											5039.38	1.11296	5039.38	1.00068	5039.38	0.93999	5039.38
																																											5039.56	1.11409	5039.56	1.00248	5039.56	0.94212	5039.56
																																											5039.74	1.11394	5039.74	1.00419	5039.74	0.94373	5039.74
																																											5039.91	1.1139	5039.91	1.00489	5039.91	0.94448	5039.91
																																											5040.09	1.11414	5040.09	1.00614	5040.09	0.94552	5040.09
																																											5040.27	1.11295	5040.27	1.00692	5040.27	0.94811	5040.27
																																											5040.45	1.11306	5040.45	1.00816	5040.45	0.94909	5040.45
																																											5040.63	1.11327	5040.63	1.00929	5040.63	0.94967	5040.63
																																											5040.81	1.1121	5040.81	1.01093	5040.81	0.95007	5040.81
																																											5040.98	1.11188	5040.98	1.01236	5040.98	0.95287	5040.98
																																											5041.16	1.11147	5041.16	1.01334	5041.16	0.95461	5041.16
																																											5041.34	1.10906	5041.34	1.01483	5041.34	0.95656	5041.34
																																											5041.52	1.10951	5041.52	1.01696	5041.52	0.95869	5041.52
																																											5041.7	1.1095	5041.7	1.01695	5041.7	0.9618	5041.7
																																											5041.87	1.10756	5041.87	1.01792	5041.87	0.96212	5041.87
																																											5042.05	1.10713	5042.05	1.01947	5042.05	0.96303	5042.05
																																											5042.23	1.1054	5042.23	1.02006	5042.23	0.96529	5042.23
																																											5042.41	1.10674	5042.41	1.02298	5042.41	0.96781	5042.41
																																											5042.59	1.1055	5042.59	1.0239	5042.59	0.96967	5042.59
																																											5042.77	1.10396	5042.77	1.02471	5042.77	0.97126	5042.77
																																											5042.94	1.1024	5042.94	1.02454	5042.94	0.97372	5042.94
																																											5043.12	1.10096	5043.12	1.02641	5043.12	0.9754	5043.12
																																											5043.3	1.10057	5043.3	1.02701	5043.3	0.97626	5043.3
																																											5043.48	1.09916	5043.48	1.02764	5043.48	0.97746	5043.48
																																											5043.66	1.09803	5043.66	1.02923	5043.66	0.9792	5043.66
																																											5043.83	1.09693	5043.83	1.03069	5043.83	0.98144	5043.83
																																											5044.01	1.09534	5044.01	1.0314	5044.01	0.98194	5044.01
																																											5044.19	1.09689	5044.19	1.03096	5044.19	0.98315	5044.19
																																											5044.37	1.09314	5044.37	1.03181	5044.37	0.98471	5044.37
																																											5044.55	1.09345	5044.55	1.03302	5044.55	0.98368	5044.55
																																											5044.73	1.09133	5044.73	1.03347	5044.73	0.9833	5044.73
																																											5044.9	1.09179	5044.9	1.03509	5044.9	0.98421	5044.9
																																											5045.08	1.09143	5045.08	1.03507	5045.08	0.98688	5045.08
																																											5045.26	1.08992	5045.26	1.03577	5045.26	0.98592	5045.26
																																											5045.44	1.08749	5045.44	1.03577	5045.44	0.98609	5045.44
																																											5045.62	1.08565	5045.62	1.03636	5045.62	0.98751	5045.62
																																											5045.79	1.08566	5045.79	1.03846	5045.79	0.98735	5045.79
																																											5045.97	1.08452	5045.97	1.03837	5045.97	0.98856	5045.97
																																											5046.15	1.08256	5046.15	1.0398	5046.15	0.98739	5046.15
																																											5046.33	1.08156	5046.33	1.03936	5046.33	0.9874	5046.33
																																											5046.51	1.08079	5046.51	1.03912	5046.51	0.98744	5046.51
																																											5046.69	1.0798	5046.69	1.04031	5046.69	0.98794	5046.69
																																											5046.86	1.07798	5046.86	1.03924	5046.86	0.98929	5046.86
																																											5047.04	1.07736	5047.04	1.03999	5047.04	0.98885	5047.04
																																											5047.22	1.07464	5047.22	1.04028	5047.22	0.99128	5047.22
																																											5047.4	1.07285	5047.4	1.04059	5047.4	0.99317	5047.4
																																											5047.58	1.0722	5047.58	1.04154	5047.58	0.99193	5047.58
																																											5047.75	1.07107	5047.75	1.04157	5047.75	0.99318	5047.75
																																											5047.93	1.06891	5047.93	1.04231	5047.93	0.99302	5047.93
																																											5048.11	1.06807	5048.11	1.04262	5048.11	0.99239	5048.11
																																											5048.29	1.06682	5048.29	1.04143	5048.29	0.99416	5048.29
																																											5048.47	1.06394	5048.47	1.04055	5048.47	0.99463	5048.47
																																											5048.65	1.06483	5048.65	1.04162	5048.65	0.99465	5048.65
																																											5048.82	1.06237	5048.82	1.04201	5048.82	0.99564	5048.82
																																											5049	1.06085	5049	1.041	5049	0.99545	5049
																																											5049.18	1.06018	5049.18	1.04034	5049.18	0.99628	5049.18
																																											5049.36	1.0571	5049.36	1.04104	5049.36	0.99588	5049.36
																																											5049.54	1.05618	5049.54	1.04099	5049.54	0.99585	5049.54
																																											5049.71	1.05415	5049.71	1.04102	5049.71	0.99774	5049.71
																																											5049.89	1.05311	5049.89	1.04026	5049.89	0.99838	5049.89
																																											5050.07	1.05093	5050.07	1.04002	5050.07	0.99762	5050.07
																																											5050.25	1.04898	5050.25	1.03958	5050.25	0.99866	5050.25
																																											5050.43	1.04718	5050.43	1.03878	5050.43	0.99946	5050.43
																																											5050.61	1.04637	5050.61	1.03808	5050.61	0.99894	5050.61
																																											5050.78	1.04486	5050.78	1.03823	5050.78	1.00078	5050.78
																																											5050.96	1.04308	5050.96	1.03798	5050.96	1.00146	5050.96
																																											5051.14	1.04142	5051.14	1.03703	5051.14	1.0017	5051.14
																																											5051.32	1.03999	5051.32	1.0374	5051.32	1.00115	5051.32
																																											5051.5	1.03867	5051.5	1.03769	5051.5	1.0014	5051.5
																																											5051.67	1.03673	5051.67	1.03676	5051.67	1.00111	5051.67
																																											5051.85	1.03351	5051.85	1.0368	5051.85	1.002	5051.85
																																											5052.03	1.0319	5052.03	1.03577	5052.03	1.00217	5052.03
																																											5052.21	1.03153	5052.21	1.03533	5052.21	1.00338	5052.21
																																											5052.39	1.02915	5052.39	1.03402	5052.39	1.0045	5052.39
																																											5052.57	1.02865	5052.57	1.03482	5052.57	1.00399	5052.57
																																											5052.74	1.02786	5052.74	1.03277	5052.74	1.00383	5052.74
																																											5052.92	1.02647	5052.92	1.03292	5052.92	1.00633	5052.92
																																											5053.1	1.02407	5053.1	1.03295	5053.1	1.00719	5053.1
																																											5053.28	1.02236	5053.28	1.03218	5053.28	1.00705	5053.28
																																											5053.46	1.02136	5053.46	1.03075	5053.46	1.00737	5053.46
																																											5053.63	1.01969	5053.63	1.03127	5053.63	1.00917	5053.63
																																											5053.81	1.01967	5053.81	1.03127	5053.81	1.01135	5053.81
																																											5053.99	1.01834	5053.99	1.0302	5053.99	1.01206	5053.99
																																											5054.17	1.01689	5054.17	1.02929	5054.17	1.01268	5054.17
																																											5054.35	1.01618	5054.35	1.02877	5054.35	1.01382	5054.35
																																											5054.53	1.01408	5054.53	1.02905	5054.53	1.01596	5054.53
																																											5054.7	1.01337	5054.7	1.02897	5054.7	1.01569	5054.7
																																											5054.88	1.01283	5054.88	1.02858	5054.88	1.01723	5054.88
																																											5055.06	1.01178	5055.06	1.0282	5055.06	1.02024	5055.06
																																											5055.24	1.01013	5055.24	1.02776	5055.24	1.01976	5055.24
																																											5055.42	1.00831	5055.42	1.02699	5055.42	1.02087	5055.42
																																											5055.59	1.00784	5055.59	1.027	5055.59	1.02181	5055.59
																																											5055.77	1.00728	5055.77	1.02615	5055.77	1.02265	5055.77
																																											5055.95	1.00721	5055.95	1.02674	5055.95	1.02438	5055.95
																																											5056.13	1.00634	5056.13	1.02623	5056.13	1.02356	5056.13
																																											5056.31	1.00404	5056.31	1.02411	5056.31	1.02536	5056.31
																																											5056.49	1.00227	5056.49	1.02279	5056.49	1.02476	5056.49
																																											5056.66	1.00018	5056.66	1.02051	5056.66	1.02541	5056.66
																																											5056.84	1.00168	5056.84	1.01934	5056.84	1.02629	5056.84
																																											5057.02	1.00118	5057.02	1.02092	5057.02	1.02881	5057.02
																																											5057.2	1.00097	5057.2	1.02143	5057.2	1.03151	5057.2
																																											5057.38	1.00343	5057.38	1.02288	5057.38	1.03292	5057.38
																																											5057.55	1.00535	5057.55	1.02332	5057.55	1.0375	5057.55
																																											5057.73	1.00416	5057.73	1.02372	5057.73	1.03878	5057.73
																																											5057.91	1.00537	5057.91	1.02347	5057.91	1.03962	5057.91
																																											5058.09	1.00574	5058.09	1.02386	5058.09	1.04204	5058.09
																																											5058.27	1.00502	5058.27	1.02432	5058.27	1.04302	5058.27
																																											5058.45	1.00533	5058.45	1.02385	5058.45	1.04321	5058.45
																																											5058.62	1.00632	5058.62	1.02304	5058.62	1.04569	5058.62
																																											5058.8	1.00528	5058.8	1.02283	5058.8	1.04656	5058.8
																																											5058.98	1.00637	5058.98	1.02285	5058.98	1.04735	5058.98
																																											5059.16	1.00614	5059.16	1.02222	5059.16	1.04935	5059.16
																																											5059.34	1.00763	5059.34	1.02315	5059.34	1.05046	5059.34
																																											5059.51	1.00689	5059.51	1.02258	5059.51	1.04977	5059.51
																																											5059.69	1.00832	5059.69	1.02331	5059.69	1.05125	5059.69
																																											5059.87	1.00898	5059.87	1.02351	5059.87	1.05171	5059.87
																																											5060.05	1.00951	5060.05	1.02343	5060.05	1.05363	5060.05
																																											5060.23	1.00972	5060.23	1.024	5060.23	1.05386	5060.23
																																											5060.41	1.00993	5060.41	1.02334	5060.41	1.05633	5060.41
																																											5060.58	1.01052	5060.58	1.02298	5060.58	1.05611	5060.58
																																											5060.76	1.01231	5060.76	1.0225	5060.76	1.05509	5060.76
																																											5060.94	1.01264	5060.94	1.02278	5060.94	1.05642	5060.94
																																											5061.12	1.01484	5061.12	1.02363	5061.12	1.05706	5061.12
																																											5061.3	1.01493	5061.3	1.02392	5061.3	1.05875	5061.3
																																											5061.47	1.01424	5061.47	1.02512	5061.47	1.05773	5061.47
																																											5061.65	1.01587	5061.65	1.02447	5061.65	1.05796	5061.65
																																											5061.83	1.0171	5061.83	1.02399	5061.83	1.05934	5061.83
																																											5062.01	1.01621	5062.01	1.02385	5062.01	1.05935	5062.01
																																											5062.19	1.01711	5062.19	1.02327	5062.19	1.05978	5062.19
																																											5062.37	1.01856	5062.37	1.02432	5062.37	1.0593	5062.37
																																											5062.54	1.01897	5062.54	1.02416	5062.54	1.05923	5062.54
																																											5062.72	1.02007	5062.72	1.02468	5062.72	1.05835	5062.72
																																											5062.9	1.01987	5062.9	1.02426	5062.9	1.05901	5062.9
																																											5063.08	1.02085	5063.08	1.02359	5063.08	1.05961	5063.08
																																											5063.26	1.02211	5063.26	1.02392	5063.26	1.05862	5063.26
																																											5063.43	1.02332	5063.43	1.02469	5063.43	1.05879	5063.43
																																											5063.61	1.0244	5063.61	1.02444	5063.61	1.05951	5063.61
																																											5063.79	1.02529	5063.79	1.02463	5063.79	1.0596	5063.79
																																											5063.97	1.02547	5063.97	1.02432	5063.97	1.05867	5063.97
																																											5064.15	1.02511	5064.15	1.02437	5064.15	1.05882	5064.15
																																											5064.33	1.02491	5064.33	1.02345	5064.33	1.05892	5064.33
																																											5064.5	1.02562	5064.5	1.02405	5064.5	1.05985	5064.5
																																											5064.68	1.02532	5064.68	1.02297	5064.68	1.05868	5064.68
																																											5064.86	1.02612	5064.86	1.02341	5064.86	1.0566	5064.86
																																											5065.04	1.02615	5065.04	1.02341	5065.04	1.0569	5065.04
																																											5065.22	1.02593	5065.22	1.02274	5065.22	1.05689	5065.22
																																											5065.39	1.02708	5065.39	1.02337	5065.39	1.05602	5065.39
																																											5065.57	1.02866	5065.57	1.02318	5065.57	1.055	5065.57
																																											5065.75	1.02735	5065.75	1.02303	5065.75	1.05474	5065.75
																																											5065.93	1.02735	5065.93	1.02261	5065.93	1.05503	5065.93
																																											5066.11	1.02872	5066.11	1.0218	5066.11	1.05329	5066.11
																																											5066.29	1.02699	5066.29	1.02264	5066.29	1.05384	5066.29
																																											5066.46	1.02774	5066.46	1.0223	5066.46	1.05327	5066.46
																																											5066.64	1.02762	5066.64	1.02105	5066.64	1.05292	5066.64
																																											5066.82	1.02692	5066.82	1.02137	5066.82	1.05244	5066.82
																																											5067	1.02744	5067	1.02064	5067	1.05213	5067
																																											5067.18	1.02743	5067.18	1.01967	5067.18	1.05169	5067.18
																																											5067.35	1.02853	5067.35	1.02142	5067.35	1.04948	5067.35
																																											5067.53	1.02832	5067.53	1.02084	5067.53	1.04953	5067.53
																																											5067.71	1.02804	5067.71	1.02053	5067.71	1.04892	5067.71
																																											5067.89	1.02777	5067.89	1.01914	5067.89	1.04978	5067.89
																																											5068.07	1.02766	5068.07	1.01937	5068.07	1.04881	5068.07
																																											5068.25	1.02757	5068.25	1.01902	5068.25	1.04945	5068.25
																																											5068.42	1.02888	5068.42	1.01993	5068.42	1.05103	5068.42
																																											5068.6	1.02854	5068.6	1.02054	5068.6	1.0502	5068.6
																																											5068.78	1.02731	5068.78	1.01897	5068.78	1.04811	5068.78
																																											5068.96	1.02552	5068.96	1.01613	5068.96	1.04504	5068.96
																																											5069.14	1.02311	5069.14	1.01455	5069.14	1.04332	5069.14
																																											5069.31	1.02328	5069.31	1.01404	5069.31	1.04132	5069.31
																																											5069.49	1.02128	5069.49	1.01346	5069.49	1.04052	5069.49
																																											5069.67	1.01889	5069.67	1.01271	5069.67	1.03963	5069.67
																																											5069.85	1.01838	5069.85	1.01104	5069.85	1.03885	5069.85
																																											5070.03	1.01868	5070.03	1.01037	5070.03	1.0382	5070.03
																																											5070.21	1.01839	5070.21	1.01047	5070.21	1.03797	5070.21
																																											5070.38	1.01825	5070.38	1.00999	5070.38	1.03591	5070.38
																																											5070.56	1.01753	5070.56	1.00888	5070.56	1.03546	5070.56
																																											5070.74	1.01731	5070.74	1.00811	5070.74	1.03567	5070.74
																																											5070.92	1.01463	5070.92	1.00636	5070.92	1.03318	5070.92
																																											5071.1	1.01326	5071.1	1.00699	5071.1	1.03289	5071.1
																																											5071.27	1.01288	5071.27	1.00669	5071.27	1.03182	5071.27
																																											5071.45	1.01203	5071.45	1.00601	5071.45	1.03169	5071.45
																																											5071.63	1.01036	5071.63	1.00393	5071.63	1.03014	5071.63
																																											5071.81	1.01123	5071.81	1.00343	5071.81	1.02864	5071.81
																																											5071.99	1.00977	5071.99	1.00301	5071.99	1.02886	5071.99
																																											5072.17	1.00792	5072.17	1.00171	5072.17	1.02683	5072.17
																																											5072.34	1.00578	5072.34	0.99961	5072.34	1.02673	5072.34
																																											5072.52	1.00472	5072.52	0.99942	5072.52	1.02733	5072.52
																																											5072.7	1.00347	5072.7	0.99931	5072.7	1.0252	5072.7
																																											5072.88	1.00362	5072.88	0.99872	5072.88	1.02492	5072.88
																																											5073.06	1.00303	5073.06	0.99703	5073.06	1.02388	5073.06
																																											5073.23	1.00197	5073.23	0.99704	5073.23	1.02499	5073.23
																																											5073.41	1.00113	5073.41	0.99639	5073.41	1.02431	5073.41
																																											5073.59	0.99921	5073.59	0.99568	5073.59	1.02302	5073.59
																																											5073.77	0.99881	5073.77	0.996	5073.77	1.02306	5073.77
																																											5073.95	0.99766	5073.95	0.9948	5073.95	1.02076	5073.95
																																											5074.13	0.99716	5074.13	0.99479	5074.13	1.02189	5074.13
																																											5074.3	0.99654	5074.3	0.99353	5074.3	1.02101	5074.3
																																											5074.48	0.99612	5074.48	0.99242	5074.48	1.02228	5074.48
																																											5074.66	0.99522	5074.66	0.99205	5074.66	1.02091	5074.66
																																											5074.84	0.99379	5074.84	0.9923	5074.84	1.02009	5074.84
																																											5075.02	0.99251	5075.02	0.99172	5075.02	1.01913	5075.02
																																											5075.19	0.99339	5075.19	0.99124	5075.19	1.01999	5075.19
																																											5075.37	0.99112	5075.37	0.99143	5075.37	1.0183	5075.37
																																											5075.55	0.98992	5075.55	0.99123	5075.55	1.01885	5075.55
																																											5075.73	0.9903	5075.73	0.99041	5075.73	1.01855	5075.73
																																											5075.91	0.98958	5075.91	0.99005	5075.91	1.01887	5075.91
																																											5076.09	0.98856	5076.09	0.98925	5076.09	1.01953	5076.09
																																											5076.26	0.98772	5076.26	0.98969	5076.26	1.01866	5076.26
																																											5076.44	0.98807	5076.44	0.99	5076.44	1.01744	5076.44
																																											5076.62	0.98785	5076.62	0.98976	5076.62	1.0166	5076.62
																																											5076.8	0.98681	5076.8	0.98883	5076.8	1.01703	5076.8
																																											5076.98	0.98749	5076.98	0.98872	5076.98	1.01828	5076.98
																																											5077.15	0.98583	5077.15	0.98905	5077.15	1.01696	5077.15
																																											5077.33	0.98542	5077.33	0.98888	5077.33	1.01678	5077.33
																																											5077.51	0.98509	5077.51	0.98887	5077.51	1.01546	5077.51
																																											5077.69	0.98571	5077.69	0.9889	5077.69	1.01466	5077.69
																																											5077.87	0.98532	5077.87	0.98893	5077.87	1.01689	5077.87
																																											5078.05	0.98444	5078.05	0.98897	5078.05	1.01783	5078.05
																																											5078.22	0.98554	5078.22	0.98824	5078.22	1.01681	5078.22
																																											5078.4	0.98553	5078.4	0.98871	5078.4	1.01547	5078.4
																																											5078.58	0.98528	5078.58	0.98854	5078.58	1.01482	5078.58
																																											5078.76	0.98527	5078.76	0.98999	5078.76	1.01548	5078.76
																																											5078.94	0.98424	5078.94	0.98975	5078.94	1.01605	5078.94
																																											5079.11	0.98484	5079.11	0.98909	5079.11	1.01452	5079.11
																																											5079.29	0.98477	5079.29	0.98931	5079.29	1.01523	5079.29
																																											5079.47	0.98457	5079.47	0.98967	5079.47	1.0163	5079.47
																																											5079.65	0.98502	5079.65	0.99112	5079.65	1.01674	5079.65
																																											5079.83	0.98433	5079.83	0.99022	5079.83	1.01739	5079.83
																																											5080.01	0.98523	5080.01	0.9899	5080.01	1.016	5080.01
																																											5080.18	0.98465	5080.18	0.98959	5080.18	1.01609	5080.18
																																											5080.36	0.98541	5080.36	0.99053	5080.36	1.01562	5080.36
																																											5080.54	0.98566	5080.54	0.99102	5080.54	1.0171	5080.54
																																											5080.72	0.98694	5080.72	0.99199	5080.72	1.0174	5080.72
																																											5080.9	0.98732	5080.9	0.99182	5080.9	1.01691	5080.9
																																											5081.07	0.98739	5081.07	0.99343	5081.07	1.01721	5081.07
																																											5081.25	0.98694	5081.25	0.99299	5081.25	1.01808	5081.25
																																											5081.43	0.98751	5081.43	0.99354	5081.43	1.01706	5081.43
																																											5081.61	0.98748	5081.61	0.99406	5081.61	1.01583	5081.61
																																											5081.79	0.98803	5081.79	0.99313	5081.79	1.01618	5081.79
																																											5081.97	0.98921	5081.97	0.99413	5081.97	1.01633	5081.97
																																											5082.14	0.98994	5082.14	0.99463	5082.14	1.01658	5082.14
																																											5082.32	0.9903	5082.32	0.99554	5082.32	1.01689	5082.32
																																											5082.5	0.99098	5082.5	0.99527	5082.5	1.01718	5082.5
																																											5082.68	0.99119	5082.68	0.99512	5082.68	1.01617	5082.68
																																											5082.86	0.99166	5082.86	0.99596	5082.86	1.01522	5082.86
																																											5083.03	0.99219	5083.03	0.99637	5083.03	1.01436	5083.03
																																											5083.21	0.9919	5083.21	0.99643	5083.21	1.0141	5083.21
																																											5083.39	0.99429	5083.39	0.99746	5083.39	1.01493	5083.39
																																											5083.57	0.99514	5083.57	0.99735	5083.57	1.01313	5083.57
																																											5083.75	0.99704	5083.75	0.9968	5083.75	1.01415	5083.75
																																											5083.93	0.99779	5083.93	0.99689	5083.93	1.01321	5083.93
																																											5084.1	0.99856	5084.1	0.99747	5084.1	1.01297	5084.1
																																											5084.28	0.99889	5084.28	0.998	5084.28	1.01165	5084.28
																																											5084.46	1.00039	5084.46	0.99799	5084.46	1.01246	5084.46
																																											5084.64	0.99905	5084.64	0.99786	5084.64	1.01278	5084.64
																																											5084.82	0.99987	5084.82	0.99831	5084.82	1.01111	5084.82
																																											5084.99	1.00186	5084.99	0.99894	5084.99	1.01125	5084.99
																																											5085.17	1.00321	5085.17	0.9993	5085.17	1.0094	5085.17
																																											5085.35	1.00506	5085.35	0.99861	5085.35	1.00917	5085.35
																																											5085.53	1.00503	5085.53	0.99973	5085.53	1.00823	5085.53
																																											5085.71	1.00461	5085.71	0.99914	5085.71	1.00753	5085.71
																																											5085.89	1.00559	5085.89	0.99873	5085.89	1.00632	5085.89
																																											5086.06	1.0065	5086.06	0.99853	5086.06	1.00543	5086.06
																																											5086.24	1.00741	5086.24	0.9988	5086.24	1.00468	5086.24
																																											5086.42	1.00823	5086.42	0.99766	5086.42	1.0029	5086.42
																																											5086.6	1.00986	5086.6	0.99879	5086.6	1.00128	5086.6
																																											5086.78	1.01015	5086.78	0.99886	5086.78	1.0006	5086.78
																																											5086.95	1.01096	5086.95	0.99927	5086.95	1.00142	5086.95
																																											5087.13	1.01061	5087.13	0.99894	5087.13	0.99873	5087.13
																																											5087.31	1.01278	5087.31	0.99816	5087.31	0.99835	5087.31
																																											5087.49	1.01296	5087.49	0.99832	5087.49	0.99753	5087.49
																																											5087.67	1.01353	5087.67	0.99897	5087.67	0.99629	5087.67
																																											5087.85	1.01506	5087.85	0.99825	5087.85	0.99471	5087.85
																																											5088.02	1.01459	5088.02	0.99763	5088.02	0.99321	5088.02
																																											5088.2	1.01502	5088.2	0.99714	5088.2	0.99294	5088.2
																																											5088.38	1.01581	5088.38	0.99797	5088.38	0.9914	5088.38
																																											5088.56	1.01717	5088.56	0.99767	5088.56	0.99194	5088.56
																																											5088.74	1.019	5088.74	0.99854	5088.74	0.9897	5088.74
																																											5088.91	1.01907	5088.91	0.99769	5088.91	0.98711	5088.91
																																											5089.09	1.01881	5089.09	0.99692	5089.09	0.9868	5089.09
																																											5089.27	1.02123	5089.27	0.99629	5089.27	0.98601	5089.27
																																											5089.45	1.02151	5089.45	0.99692	5089.45	0.98376	5089.45
																																											5089.63	1.02151	5089.63	0.99695	5089.63	0.98246	5089.63
																																											5089.81	1.02199	5089.81	0.99669	5089.81	0.98281	5089.81
																																											5089.98	1.02282	5089.98	0.99597	5089.98	0.9814	5089.98
																																											5090.16	1.02368	5090.16	0.99687	5090.16	0.97976	5090.16
																																											5090.34	1.02395	5090.34	0.99544	5090.34	0.97862	5090.34
																																											5090.52	1.02404	5090.52	0.99583	5090.52	0.97695	5090.52
																																											5090.7	1.02455	5090.7	0.99611	5090.7	0.97783	5090.7
																																											5090.87	1.02407	5090.87	0.9961	5090.87	0.97491	5090.87
																																											5091.05	1.02435	5091.05	0.99484	5091.05	0.9755	5091.05
																																											5091.23	1.02415	5091.23	0.99508	5091.23	0.97319	5091.23
																																											5091.41	1.02443	5091.41	0.99398	5091.41	0.97363	5091.41
																																											5091.59	1.02524	5091.59	0.99453	5091.59	0.97165	5091.59
																																											5091.77	1.026	5091.77	0.99333	5091.77	0.97107	5091.77
																																											5091.94	1.02573	5091.94	0.99357	5091.94	0.9682	5091.94
																																											5092.12	1.02646	5092.12	0.99308	5092.12	0.96946	5092.12
																																											5092.3	1.02592	5092.3	0.99216	5092.3	0.96879	5092.3
																																											5092.48	1.02663	5092.48	0.99229	5092.48	0.96814	5092.48
																																											5092.66	1.02653	5092.66	0.99144	5092.66	0.96578	5092.66
																																											5092.83	1.02555	5092.83	0.99106	5092.83	0.96511	5092.83
																																											5093.01	1.02491	5093.01	0.99074	5093.01	0.9652	5093.01
																																											5093.19	1.02457	5093.19	0.99115	5093.19	0.96509	5093.19
																																											5093.37	1.02507	5093.37	0.99065	5093.37	0.96486	5093.37
																																											5093.55	1.02458	5093.55	0.98904	5093.55	0.96405	5093.55
																																											5093.73	1.02362	5093.73	0.98866	5093.73	0.96368	5093.73
																																											5093.9	1.02348	5093.9	0.98798	5093.9	0.96329	5093.9
																																											5094.08	1.0229	5094.08	0.98792	5094.08	0.9635	5094.08
																																											5094.26	1.02291	5094.26	0.988	5094.26	0.96223	5094.26
																																											5094.44	1.02329	5094.44	0.98662	5094.44	0.96008	5094.44
																																											5094.62	1.0224	5094.62	0.98671	5094.62	0.96032	5094.62
																																											5094.79	1.02259	5094.79	0.98669	5094.79	0.96083	5094.79
																																											5094.97	1.02203	5094.97	0.98735	5094.97	0.96022	5094.97
																																											5095.15	1.02154	5095.15	0.98524	5095.15	0.96151	5095.15
																																											5095.33	1.02074	5095.33	0.98546	5095.33	0.96052	5095.33
																																											5095.51	1.0198	5095.51	0.98491	5095.51	0.96041	5095.51
																																											5095.69	1.01912	5095.69	0.98586	5095.69	0.95977	5095.69
																																											5095.86	1.0185	5095.86	0.98499	5095.86	0.95975	5095.86
																																											5096.04	1.01956	5096.04	0.98373	5096.04	0.95923	5096.04
																																											5096.22	1.01798	5096.22	0.98261	5096.22	0.95872	5096.22
																																											5096.4	1.01707	5096.4	0.98265	5096.4	0.95912	5096.4
																																											5096.58	1.01689	5096.58	0.98279	5096.58	0.9604	5096.58
																																											5096.75	1.01637	5096.75	0.98148	5096.75	0.96085	5096.75
																																											5096.93	1.0153	5096.93	0.98143	5096.93	0.96057	5096.93
																																											5097.11	1.01353	5097.11	0.98176	5097.11	0.96018	5097.11
																																											5097.29	1.01424	5097.29	0.98128	5097.29	0.96072	5097.29
																																											5097.47	1.01393	5097.47	0.98096	5097.47	0.96069	5097.47
																																											5097.65	1.01274	5097.65	0.9804	5097.65	0.96005	5097.65
																																											5097.82	1.01193	5097.82	0.97997	5097.82	0.95963	5097.82
																																											5098	1.01114	5098	0.97971	5098	0.96052	5098
																																											5098.18	1.01084	5098.18	0.97951	5098.18	0.95989	5098.18
																																											5098.36	1.00909	5098.36	0.97884	5098.36	0.95932	5098.36
																																											5098.54	1.00914	5098.54	0.97777	5098.54	0.95908	5098.54
																																											5098.71	1.00909	5098.71	0.97816	5098.71	0.96034	5098.71
																																											5098.89	1.00833	5098.89	0.97734	5098.89	0.96087	5098.89
																																											5099.07	1.0081	5099.07	0.9765	5099.07	0.96136	5099.07
																																											5099.25	1.00784	5099.25	0.97672	5099.25	0.96214	5099.25
																																											5099.43	1.00793	5099.43	0.97636	5099.43	0.96183	5099.43
																																											5099.61	1.00711	5099.61	0.97628	5099.61	0.96272	5099.61
																																											5099.78	1.00637	5099.78	0.97517	5099.78	0.96333	5099.78
																																											5099.96	1.00491	5099.96	0.97542	5099.96	0.96254	5099.96
																																											5100.14	1.00513	5100.14	0.97467	5100.14	0.96269	5100.14
																																											5100.32	1.00497	5100.32	0.97511	5100.32	0.96246	5100.32
																																											5100.5	1.00462	5100.5	0.97406	5100.5	0.96192	5100.5
																																											5100.67	1.00406	5100.67	0.97428	5100.67	0.96277	5100.67
																																											5100.85	1.00417	5100.85	0.97458	5100.85	0.96455	5100.85
																																											5101.03	1.00328	5101.03	0.97425	5101.03	0.96396	5101.03
																																											5101.21	1.00393	5101.21	0.97275	5101.21	0.9652	5101.21
																																											5101.39	1.00221	5101.39	0.97367	5101.39	0.96398	5101.39
																																											5101.57	1.00226	5101.57	0.97343	5101.57	0.96379	5101.57
																																											5101.74	1.00195	5101.74	0.97237	5101.74	0.96597	5101.74
																																											5101.92	1.00198	5101.92	0.97283	5101.92	0.96657	5101.92
																																											5102.1	1.0028	5102.1	0.97257	5102.1	0.96734	5102.1
																																											5102.28	1.00288	5102.28	0.97378	5102.28	0.96819	5102.28
																																											5102.46	1.00226	5102.46	0.97282	5102.46	0.96689	5102.46
																																											5102.63	1.00265	5102.63	0.97191	5102.63	0.9683	5102.63
																																											5102.81	1.00271	5102.81	0.97207	5102.81	0.96738	5102.81
																																											5102.99	1.00151	5102.99	0.9714	5102.99	0.96703	5102.99
																																											5103.17	1.00095	5103.17	0.97134	5103.17	0.9685	5103.17
																																											5103.35	1.00182	5103.35	0.97074	5103.35	0.96846	5103.35
																																											5103.53	1.00118	5103.53	0.97088	5103.53	0.96889	5103.53
																																											5103.7	1.00093	5103.7	0.97031	5103.7	0.96881	5103.7
																																											5103.88	1.00024	5103.88	0.97114	5103.88	0.96978	5103.88
																																											5104.06	1.00079	5104.06	0.97168	5104.06	0.96895	5104.06
																																											5104.24	1.00252	5104.24	0.97143	5104.24	0.96891	5104.24
																																											5104.42	1.0017	5104.42	0.97175	5104.42	0.96987	5104.42
																																											5104.59	1.0016	5104.59	0.97143	5104.59	0.96989	5104.59
																																											5104.77	1.00147	5104.77	0.97202	5104.77	0.96927	5104.77
																																											5104.95	1.00207	5104.95	0.97098	5104.95	0.96832	5104.95
																																											5105.13	1.00205	5105.13	0.97032	5105.13	0.96736	5105.13
																																											5105.31	1.00233	5105.31	0.97099	5105.31	0.96654	5105.31
																																											5105.49	1.00354	5105.49	0.97106	5105.49	0.96826	5105.49
																																											5105.66	1.00452	5105.66	0.97171	5105.66	0.96889	5105.66
																																											5105.84	1.00342	5105.84	0.97119	5105.84	0.96963	5105.84
																																											5106.02	1.00507	5106.02	0.97101	5106.02	0.96803	5106.02
																																											5106.2	1.00531	5106.2	0.97086	5106.2	0.96605	5106.2
																																											5106.38	1.00437	5106.38	0.97056	5106.38	0.96746	5106.38
																																											5106.56	1.00501	5106.56	0.97101	5106.56	0.96663	5106.56
																																											5106.73	1.00589	5106.73	0.97091	5106.73	0.96724	5106.73
																																											5106.91	1.00654	5106.91	0.97109	5106.91	0.96665	5106.91
																																											5107.09	1.00689	5107.09	0.97174	5107.09	0.96658	5107.09
																																											5107.27	1.0067	5107.27	0.97207	5107.27	0.96661	5107.27
																																											5107.45	1.00673	5107.45	0.97148	5107.45	0.96483	5107.45
																																											5107.62	1.00744	5107.62	0.97105	5107.62	0.96349	5107.62
																																											5107.8	1.00761	5107.8	0.97198	5107.8	0.96307	5107.8
																																											5107.98	1.00779	5107.98	0.97129	5107.98	0.96406	5107.98
																																											5108.16	1.00718	5108.16	0.97238	5108.16	0.96181	5108.16
																																											5108.34	1.00788	5108.34	0.97157	5108.34	0.96192	5108.34
																																											5108.52	1.00902	5108.52	0.97202	5108.52	0.96083	5108.52
																																											5108.69	1.00911	5108.69	0.97061	5108.69	0.96252	5108.69
																																											5108.87	1.01098	5108.87	0.97173	5108.87	0.96083	5108.87
																																											5109.05	1.01214	5109.05	0.97224	5109.05	0.95972	5109.05
																																											5109.23	1.01258	5109.23	0.97262	5109.23	0.96077	5109.23
																																											5109.41	1.014	5109.41	0.9721	5109.41	0.95951	5109.41
																																											5109.58	1.0142	5109.58	0.97316	5109.58	0.95911	5109.58
																																											5109.76	1.01338	5109.76	0.9724	5109.76	0.95932	5109.76
																																											5109.94	1.01385	5109.94	0.97238	5109.94	0.95925	5109.94
																																											5110.12	1.01432	5110.12	0.97231	5110.12	0.95807	5110.12
																																											5110.3	1.01622	5110.3	0.9723	5110.3	0.95801	5110.3
																																											5110.48	1.01604	5110.48	0.97298	5110.48	0.95851	5110.48
																																											5110.65	1.0168	5110.65	0.973	5110.65	0.95817	5110.65
																																											5110.83	1.01787	5110.83	0.97332	5110.83	0.9587	5110.83
																																											5111.01	1.01904	5111.01	0.97317	5111.01	0.9583	5111.01
																																											5111.19	1.01894	5111.19	0.97328	5111.19	0.95773	5111.19
																																											5111.37	1.01964	5111.37	0.97363	5111.37	0.95823	5111.37
																																											5111.54	1.02049	5111.54	0.97416	5111.54	0.95903	5111.54
																																											5111.72	1.01975	5111.72	0.97499	5111.72	0.95911	5111.72
																																											5111.9	1.02023	5111.9	0.97438	5111.9	0.95737	5111.9
																																											5112.08	1.02079	5112.08	0.97521	5112.08	0.95734	5112.08
																																											5112.26	1.02291	5112.26	0.97455	5112.26	0.95798	5112.26
																																											5112.44	1.02343	5112.44	0.97558	5112.44	0.95783	5112.44
																																											5112.61	1.02313	5112.61	0.9752	5112.61	0.95875	5112.61
																																											5112.79	1.02464	5112.79	0.97475	5112.79	0.95856	5112.79
																																											5112.97	1.0243	5112.97	0.97454	5112.97	0.95687	5112.97
																																											5113.15	1.02535	5113.15	0.9746	5113.15	0.95848	5113.15
																																											5113.33	1.02447	5113.33	0.97585	5113.33	0.95842	5113.33
																																											5113.5	1.02549	5113.5	0.9755	5113.5	0.95882	5113.5
																																											5113.68	1.02633	5113.68	0.97551	5113.68	0.95816	5113.68
																																											5113.86	1.02625	5113.86	0.97565	5113.86	0.95717	5113.86
																																											5114.04	1.02563	5114.04	0.97537	5114.04	0.95726	5114.04
																																											5114.22	1.02659	5114.22	0.97675	5114.22	0.95878	5114.22
																																											5114.4	1.02805	5114.4	0.97673	5114.4	0.95865	5114.4
																																											5114.57	1.0279	5114.57	0.97716	5114.57	0.95999	5114.57
																																											5114.75	1.03029	5114.75	0.97813	5114.75	0.95862	5114.75
																																											5114.93	1.02888	5114.93	0.97799	5114.93	0.95825	5114.93
																																											5115.11	1.02982	5115.11	0.97756	5115.11	0.95781	5115.11
																																											5115.29	1.02958	5115.29	0.97843	5115.29	0.95711	5115.29
																																											5115.46	1.02929	5115.46	0.97818	5115.46	0.95843	5115.46
																																											5115.64	1.0304	5115.64	0.97881	5115.64	0.95914	5115.64
																																											5115.82	1.02983	5115.82	0.98032	5115.82	0.96003	5115.82
																																											5116	1.02943	5116	0.98061	5116	0.95906	5116
																																											5116.18	1.02825	5116.18	0.98035	5116.18	0.95923	5116.18
																																											5116.36	1.02931	5116.36	0.98093	5116.36	0.95963	5116.36
																																											5116.53	1.0302	5116.53	0.98164	5116.53	0.96082	5116.53
																																											5116.71	1.03061	5116.71	0.9819	5116.71	0.96097	5116.71
																																											5116.89	1.03062	5116.89	0.98257	5116.89	0.9599	5116.89
																																											5117.07	1.02937	5117.07	0.98203	5117.07	0.96056	5117.07
																																											5117.25	1.03011	5117.25	0.98277	5117.25	0.96117	5117.25
																																											5117.42	1.02967	5117.42	0.98291	5117.42	0.96218	5117.42
																																											5117.6	1.02945	5117.6	0.98341	5117.6	0.96085	5117.6
																																											5117.78	1.0309	5117.78	0.9838	5117.78	0.96135	5117.78
																																											5117.96	1.03079	5117.96	0.98457	5117.96	0.96067	5117.96
																																											5118.14	1.03043	5118.14	0.98452	5118.14	0.95992	5118.14
																																											5118.32	1.03047	5118.32	0.98562	5118.32	0.9617	5118.32
																																											5118.49	1.03065	5118.49	0.98634	5118.49	0.96292	5118.49
																																											5118.67	1.0301	5118.67	0.98537	5118.67	0.96294	5118.67
																																											5118.85	1.02928	5118.85	0.98624	5118.85	0.96183	5118.85
																																											5119.03	1.02819	5119.03	0.98821	5119.03	0.96265	5119.03
																																											5119.21	1.02868	5119.21	0.98824	5119.21	0.96298	5119.21
																																											5119.38	1.03018	5119.38	0.98876	5119.38	0.96392	5119.38
																																											5119.56	1.02984	5119.56	0.98893	5119.56	0.96349	5119.56
																																											5119.74	1.02983	5119.74	0.98957	5119.74	0.96419	5119.74
																																											5119.92	1.02859	5119.92	0.98933	5119.92	0.96452	5119.92
																																											5120.1	1.02957	5120.1	0.99121	5120.1	0.96425	5120.1
																																											5120.28	1.02951	5120.28	0.99222	5120.28	0.96413	5120.28
																																											5120.45	1.02832	5120.45	0.99192	5120.45	0.96474	5120.45
																																											5120.63	1.02843	5120.63	0.99275	5120.63	0.96479	5120.63
																																											5120.81	1.02634	5120.81	0.99243	5120.81	0.96601	5120.81
																																											5120.99	1.02732	5120.99	0.99337	5120.99	0.9669	5120.99
																																											5121.17	1.02796	5121.17	0.99316	5121.17	0.96552	5121.17
																																											5121.34	1.02672	5121.34	0.99435	5121.34	0.96498	5121.34
																																											5121.52	1.02626	5121.52	0.99596	5121.52	0.96622	5121.52
																																											5121.7	1.02627	5121.7	0.99546	5121.7	0.968	5121.7
																																											5121.88	1.02614	5121.88	0.99581	5121.88	0.96807	5121.88
																																											5122.06	1.02725	5122.06	0.99653	5122.06	0.96876	5122.06
																																											5122.24	1.02613	5122.24	0.99633	5122.24	0.96912	5122.24
																																											5122.41	1.0255	5122.41	0.9959	5122.41	0.96903	5122.41
																																											5122.59	1.02497	5122.59	0.99675	5122.59	0.96901	5122.59
																																											5122.77	1.02446	5122.77	0.99818	5122.77	0.96918	5122.77
																																											5122.95	1.02465	5122.95	0.99943	5122.95	0.97042	5122.95
																																											5123.13	1.02469	5123.13	0.99979	5123.13	0.97099	5123.13
																																											5123.3	1.02438	5123.3	1.0005	5123.3	0.97153	5123.3
																																											5123.48	1.02421	5123.48	1.00108	5123.48	0.97156	5123.48
																																											5123.66	1.02404	5123.66	1.0009	5123.66	0.97148	5123.66
																																											5123.84	1.02304	5123.84	1.00216	5123.84	0.97313	5123.84
																																											5124.02	1.02237	5124.02	1.00169	5124.02	0.97356	5124.02
																																											5124.2	1.02216	5124.2	1.00125	5124.2	0.97331	5124.2
																																											5124.37	1.0217	5124.37	1.0022	5124.37	0.97361	5124.37
																																											5124.55	1.02248	5124.55	1.00257	5124.55	0.97451	5124.55
																																											5124.73	1.02167	5124.73	1.00328	5124.73	0.97584	5124.73
																																											5124.91	1.02208	5124.91	1.00403	5124.91	0.97592	5124.91
																																											5125.09	1.02152	5125.09	1.00297	5125.09	0.97633	5125.09
																																											5125.26	1.02075	5125.26	1.00364	5125.26	0.97584	5125.26
																																											5125.44	1.01953	5125.44	1.00493	5125.44	0.97605	5125.44
																																											5125.62	1.01958	5125.62	1.0056	5125.62	0.97651	5125.62
																																											5125.8	1.02007	5125.8	1.00668	5125.8	0.9774	5125.8
																																											5125.98	1.01957	5125.98	1.0064	5125.98	0.97644	5125.98
																																											5126.16	1.01891	5126.16	1.00658	5126.16	0.97637	5126.16
																																											5126.33	1.01855	5126.33	1.00684	5126.33	0.9762	5126.33
																																											5126.51	1.01855	5126.51	1.00622	5126.51	0.97839	5126.51
																																											5126.69	1.01844	5126.69	1.00668	5126.69	0.97969	5126.69
																																											5126.87	1.01718	5126.87	1.00671	5126.87	0.97995	5126.87
																																											5127.05	1.01664	5127.05	1.00731	5127.05	0.98056	5127.05
																																											5127.22	1.017	5127.22	1.00738	5127.22	0.98007	5127.22
																																											5127.4	1.01662	5127.4	1.00777	5127.4	0.98093	5127.4
																																											5127.58	1.01649	5127.58	1.00852	5127.58	0.98021	5127.58
																																											5127.76	1.01641	5127.76	1.00847	5127.76	0.98073	5127.76
																																											5127.94	1.01534	5127.94	1.00851	5127.94	0.98104	5127.94
																																											5128.12	1.01616	5128.12	1.00802	5128.12	0.98125	5128.12
																																											5128.29	1.01611	5128.29	1.00851	5128.29	0.98206	5128.29
																																											5128.47	1.01588	5128.47	1.00958	5128.47	0.98201	5128.47
																																											5128.65	1.01479	5128.65	1.0096	5128.65	0.98426	5128.65
																																											5128.83	1.01494	5128.83	1.00924	5128.83	0.98409	5128.83
																																											5129.01	1.01374	5129.01	1.0097	5129.01	0.98602	5129.01
																																											5129.18	1.01421	5129.18	1.00951	5129.18	0.98535	5129.18
																																											5129.36	1.01362	5129.36	1.00982	5129.36	0.98606	5129.36
																																											5129.54	1.01415	5129.54	1.00921	5129.54	0.98608	5129.54
																																											5129.72	1.01365	5129.72	1.01022	5129.72	0.98611	5129.72
																																											5129.9	1.01326	5129.9	1.01025	5129.9	0.9872	5129.9
																																											5130.08	1.01289	5130.08	1.01015	5130.08	0.98769	5130.08
																																											5130.25	1.01317	5130.25	1.01084	5130.25	0.98895	5130.25
																																											5130.43	1.01244	5130.43	1.01019	5130.43	0.98948	5130.43
																																											5130.61	1.01136	5130.61	1.01046	5130.61	0.98799	5130.61
																																											5130.79	1.01106	5130.79	1.01144	5130.79	0.9905	5130.79
																																											5130.97	1.01127	5130.97	1.01209	5130.97	0.99209	5130.97
																																											5131.14	1.01211	5131.14	1.01176	5131.14	0.99192	5131.14
																																											5131.32	1.01061	5131.32	1.01229	5131.32	0.99167	5131.32
																																											5131.5	1.01161	5131.5	1.01168	5131.5	0.99255	5131.5
																																											5131.68	1.01201	5131.68	1.01228	5131.68	0.99372	5131.68
																																											5131.86	1.01083	5131.86	1.01182	5131.86	0.99404	5131.86
																																											5132.04	1.01099	5132.04	1.01253	5132.04	0.99462	5132.04
																																											5132.21	1.00939	5132.21	1.01182	5132.21	0.99508	5132.21
																																											5132.39	1.00966	5132.39	1.01181	5132.39	0.99586	5132.39
																																											5132.57	1.00811	5132.57	1.01152	5132.57	0.9961	5132.57
																																											5132.75	1.00844	5132.75	1.01148	5132.75	0.99656	5132.75
																																											5132.93	1.00906	5132.93	1.01111	5132.93	0.99637	5132.93
																																											5133.1	1.00959	5133.1	1.01117	5133.1	0.99767	5133.1
																																											5133.28	1.00834	5133.28	1.01138	5133.28	0.99989	5133.28
																																											5133.46	1.00933	5133.46	1.01246	5133.46	1.00049	5133.46
																																											5133.64	1.01041	5133.64	1.01233	5133.64	1.00154	5133.64
																																											5133.82	1.01	5133.82	1.0121	5133.82	1.00225	5133.82
																																											5134	1.0093	5134	1.01271	5134	1.00349	5134
																																											5134.17	1.00955	5134.17	1.01283	5134.17	1.00362	5134.17
																																											5134.35	1.00944	5134.35	1.01187	5134.35	1.00375	5134.35
																																											5134.53	1.00776	5134.53	1.01254	5134.53	1.00527	5134.53
																																											5134.71	1.0077	5134.71	1.01245	5134.71	1.00637	5134.71
																																											5134.89	1.0085	5134.89	1.01264	5134.89	1.00841	5134.89
																																											5135.06	1.00781	5135.06	1.01284	5135.06	1.00766	5135.06
																																											5135.24	1.00778	5135.24	1.01364	5135.24	1.00817	5135.24
																																											5135.42	1.00772	5135.42	1.01342	5135.42	1.01035	5135.42
																																											5135.6	1.00839	5135.6	1.01317	5135.6	1.01001	5135.6
																																											5135.78	1.00675	5135.78	1.01312	5135.78	1.01066	5135.78
																																											5135.96	1.00623	5135.96	1.013	5135.96	1.01144	5135.96
																																											5136.13	1.00759	5136.13	1.01377	5136.13	1.01229	5136.13
																																											5136.31	1.00763	5136.31	1.01348	5136.31	1.01133	5136.31
																																											5136.49	1.00829	5136.49	1.01359	5136.49	1.01363	5136.49
																																											5136.67	1.00923	5136.67	1.01303	5136.67	1.01435	5136.67
																																											5136.85	1.00796	5136.85	1.01286	5136.85	1.01454	5136.85
																																											5137.02	1.00796	5137.02	1.01316	5137.02	1.01447	5137.02
																																											5137.2	1.00757	5137.2	1.01336	5137.2	1.0154	5137.2
																																											5137.38	1.00795	5137.38	1.01303	5137.38	1.01802	5137.38
																																											5137.56	1.00849	5137.56	1.01308	5137.56	1.01814	5137.56
																																											5137.74	1.00742	5137.74	1.01282	5137.74	1.0182	5137.74
																																											5137.92	1.00693	5137.92	1.01355	5137.92	1.01921	5137.92
																																											5138.09	1.00667	5138.09	1.01363	5138.09	1.02	5138.09
																																											5138.27	1.00805	5138.27	1.01384	5138.27	1.01973	5138.27
																																											5138.45	1.00806	5138.45	1.01306	5138.45	1.0215	5138.45
																																											5138.63	1.0075	5138.63	1.01306	5138.63	1.02117	5138.63
																																											5138.81	1.0066	5138.81	1.01424	5138.81	1.02218	5138.81
																																											5138.98	1.00826	5138.98	1.01436	5138.98	1.02368	5138.98
																																											5139.16	1.00886	5139.16	1.01379	5139.16	1.02381	5139.16
																																											5139.34	1.0089	5139.34	1.01418	5139.34	1.02417	5139.34
																																											5139.52	1.00824	5139.52	1.0143	5139.52	1.02517	5139.52
																																											5139.7	1.00823	5139.7	1.01506	5139.7	1.02526	5139.7
																																											5139.88	1.00894	5139.88	1.01431	5139.88	1.02513	5139.88
																																											5140.05	1.00832	5140.05	1.01381	5140.05	1.02649	5140.05
																																											5140.23	1.00935	5140.23	1.01395	5140.23	1.02689	5140.23
																																											5140.41	1.00906	5140.41	1.01457	5140.41	1.02742	5140.41
																																											5140.59	1.00886	5140.59	1.01442	5140.59	1.02721	5140.59
																																											5140.77	1.00711	5140.77	1.01409	5140.77	1.02757	5140.77
																																											5140.94	1.00752	5140.94	1.01416	5140.94	1.02774	5140.94
																																											5141.12	1.00928	5141.12	1.01461	5141.12	1.02936	5141.12
																																											5141.3	1.00903	5141.3	1.01453	5141.3	1.03047	5141.3
																																											5141.48	1.00997	5141.48	1.01434	5141.48	1.03069	5141.48
																																											5141.66	1.00895	5141.66	1.01313	5141.66	1.02932	5141.66
																																											5141.84	1.00819	5141.84	1.01409	5141.84	1.02943	5141.84
																																											5142.01	1.00908	5142.01	1.01518	5142.01	1.03005	5142.01
																																											5142.19	1.00937	5142.19	1.01481	5142.19	1.03065	5142.19
																																											5142.37	1.00919	5142.37	1.01399	5142.37	1.0304	5142.37
																																											5142.55	1.00794	5142.55	1.01422	5142.55	1.03007	5142.55
																																											5142.73	1.00845	5142.73	1.01496	5142.73	1.03121	5142.73
																																											5142.9	1.00911	5142.9	1.01517	5142.9	1.03125	5142.9
																																											5143.08	1.01006	5143.08	1.014	5143.08	1.0317	5143.08
																																											5143.26	1.00947	5143.26	1.01403	5143.26	1.03103	5143.26
																																											5143.44	1.01058	5143.44	1.01451	5143.44	1.03114	5143.44
																																											5143.62	1.01032	5143.62	1.0148	5143.62	1.03115	5143.62
																																											5143.8	1.01011	5143.8	1.01437	5143.8	1.03136	5143.8
																																											5143.97	1.01024	5143.97	1.01454	5143.97	1.03211	5143.97
																																											5144.15	1.00983	5144.15	1.01511	5144.15	1.03267	5144.15
																																											5144.33	1.00983	5144.33	1.01551	5144.33	1.03239	5144.33
																																											5144.51	1.00986	5144.51	1.01501	5144.51	1.03215	5144.51
																																											5144.69	1.01068	5144.69	1.01497	5144.69	1.03142	5144.69
																																											5144.86	1.01067	5144.86	1.01412	5144.86	1.03148	5144.86
																																											5145.04	1.01036	5145.04	1.01371	5145.04	1.03089	5145.04
																																											5145.22	1.01047	5145.22	1.01443	5145.22	1.0309	5145.22
																																											5145.4	1.011	5145.4	1.01524	5145.4	1.03101	5145.4
																																											5145.58	1.01148	5145.58	1.0156	5145.58	1.03098	5145.58
																																											5145.76	1.01084	5145.76	1.01519	5145.76	1.03053	5145.76
																																											5145.93	1.01115	5145.93	1.01473	5145.93	1.02963	5145.93
																																											5146.11	1.01159	5146.11	1.01439	5146.11	1.0291	5146.11
																																											5146.29	1.0112	5146.29	1.01402	5146.29	1.03048	5146.29
																																											5146.47	1.01105	5146.47	1.01419	5146.47	1.02924	5146.47
																																											5146.65	1.01165	5146.65	1.01371	5146.65	1.0301	5146.65
																																											5146.82	1.01137	5146.82	1.01411	5146.82	1.02834	5146.82
																																											5147	1.01223	5147	1.01535	5147	1.02714	5147
																																											5147.18	1.01091	5147.18	1.01443	5147.18	1.02724	5147.18
																																											5147.36	1.01144	5147.36	1.01346	5147.36	1.02703	5147.36
																																											5147.54	1.01204	5147.54	1.01384	5147.54	1.02538	5147.54
																																											5147.72	1.01066	5147.72	1.01394	5147.72	1.02487	5147.72
																																											5147.89	1.01095	5147.89	1.01364	5147.89	1.02554	5147.89
																																											5148.07	1.01059	5148.07	1.01354	5148.07	1.02453	5148.07
																																											5148.25	1.01225	5148.25	1.01377	5148.25	1.02508	5148.25
																																											5148.43	1.01205	5148.43	1.01308	5148.43	1.02486	5148.43
																																											5148.61	1.01201	5148.61	1.0139	5148.61	1.02411	5148.61
																																											5148.78	1.01115	5148.78	1.01375	5148.78	1.02454	5148.78
																																											5148.96	1.01194	5148.96	1.0138	5148.96	1.02321	5148.96
																																											5149.14	1.01144	5149.14	1.01312	5149.14	1.02191	5149.14
																																											5149.32	1.01237	5149.32	1.01255	5149.32	1.02166	5149.32
																																											5149.5	1.01197	5149.5	1.012	5149.5	1.02191	5149.5
																																											5149.68	1.01212	5149.68	1.01288	5149.68	1.02083	5149.68
																																											5149.85	1.01104	5149.85	1.01258	5149.85	1.02048	5149.85
																																											5150.03	1.01225	5150.03	1.01219	5150.03	1.0209	5150.03
																																											5150.21	1.01242	5150.21	1.01226	5150.21	1.02095	5150.21
																																											5150.39	1.01271	5150.39	1.01239	5150.39	1.0203	5150.39
																																											5150.57	1.01287	5150.57	1.01171	5150.57	1.01956	5150.57
																																											5150.74	1.01205	5150.74	1.01125	5150.74	1.01941	5150.74
																																											5150.92	1.01243	5150.92	1.01046	5150.92	1.01993	5150.92
																																											5151.1	1.01192	5151.1	1.01088	5151.1	1.01933	5151.1
																																											5151.28	1.0116	5151.28	1.01036	5151.28	1.01902	5151.28
																																											5151.46	1.01289	5151.46	1.01058	5151.46	1.01892	5151.46
																																											5151.64	1.01233	5151.64	1.01003	5151.64	1.01891	5151.64
																																											5151.81	1.01172	5151.81	1.01044	5151.81	1.01821	5151.81
																																											5151.99	1.01218	5151.99	1.00928	5151.99	1.01666	5151.99
																																											5152.17	1.01158	5152.17	1.00904	5152.17	1.01676	5152.17
																																											5152.35	1.01237	5152.35	1.00954	5152.35	1.01611	5152.35
																																											5152.53	1.01183	5152.53	1.00798	5152.53	1.01495	5152.53
																																											5152.7	1.01118	5152.7	1.00789	5152.7	1.01496	5152.7
																																											5152.88	1.01169	5152.88	1.00819	5152.88	1.01464	5152.88
																																											5153.06	1.0115	5153.06	1.00794	5153.06	1.01409	5153.06
																																											5153.24	1.0115	5153.24	1.00789	5153.24	1.01386	5153.24
																																											5153.42	1.01194	5153.42	1.00696	5153.42	1.01334	5153.42
																																											5153.6	1.01106	5153.6	1.007	5153.6	1.01361	5153.6
																																											5153.77	1.01246	5153.77	1.00625	5153.77	1.01374	5153.77
																																											5153.95	1.01114	5153.95	1.00535	5153.95	1.01255	5153.95
																																											5154.13	1.01124	5154.13	1.00552	5154.13	1.01223	5154.13
																																											5154.31	1.01109	5154.31	1.00461	5154.31	1.01204	5154.31
																																											5154.49	1.00992	5154.49	1.00458	5154.49	1.01197	5154.49
																																											5154.66	1.0104	5154.66	1.00467	5154.66	1.01288	5154.66
																																											5154.84	1.00904	5154.84	1.0043	5154.84	1.01107	5154.84
																																											5155.02	1.00942	5155.02	1.00361	5155.02	1.01011	5155.02
																																											5155.2	1.00964	5155.2	1.00395	5155.2	1.00939	5155.2
																																											5155.38	1.0096	5155.38	1.00405	5155.38	1.00953	5155.38
																																											5155.56	1.01008	5155.56	1.00352	5155.56	1.00983	5155.56
																																											5155.73	1.00791	5155.73	1.00303	5155.73	1.00908	5155.73
																																											5155.91	1.00741	5155.91	1.00219	5155.91	1.00891	5155.91
																																											5156.09	1.00759	5156.09	1.00236	5156.09	1.00764	5156.09
																																											5156.27	1.00711	5156.27	1.0016	5156.27	1.00694	5156.27
																																											5156.45	1.00683	5156.45	1.00141	5156.45	1.0065	5156.45
																																											5156.62	1.00587	5156.62	1.00112	5156.62	1.00603	5156.62
																																											5156.8	1.00624	5156.8	1.00052	5156.8	1.0058	5156.8
																																											5156.98	1.00613	5156.98	1.00078	5156.98	1.00611	5156.98
																																											5157.16	1.00676	5157.16	1.0006	5157.16	1.00555	5157.16
																																											5157.34	1.00665	5157.34	0.99994	5157.34	1.00408	5157.34
																																											5157.52	1.00659	5157.52	0.99913	5157.52	1.00387	5157.52
																																											5157.69	1.00506	5157.69	0.9995	5157.69	1.00199	5157.69
																																											5157.87	1.00475	5157.87	0.99904	5157.87	1.0016	5157.87
																																											5158.05	1.00464	5158.05	0.99912	5158.05	1.00312	5158.05
																																											5158.23	1.00407	5158.23	0.99835	5158.23	1.0022	5158.23
																																											5158.41	1.00202	5158.41	0.99825	5158.41	1.00033	5158.41
																																											5158.58	1.00237	5158.58	0.99756	5158.58	0.99978	5158.58
																																											5158.76	1.00284	5158.76	0.99723	5158.76	0.99891	5158.76
																																											5158.94	1.00311	5158.94	0.99682	5158.94	0.99844	5158.94
																																											5159.12	1.00162	5159.12	0.9975	5159.12	0.99926	5159.12
																																											5159.3	1.00071	5159.3	0.99716	5159.3	0.99661	5159.3
																																											5159.48	1.00068	5159.48	0.99631	5159.48	0.99654	5159.48
																																											5159.65	1.0012	5159.65	0.99664	5159.65	0.99703	5159.65
																																											5159.83	1.00001	5159.83	0.99626	5159.83	0.99588	5159.83
																																											5160.01	1.00049	5160.01	0.99528	5160.01	0.99541	5160.01
																																											5160.19	0.99933	5160.19	0.99617	5160.19	0.99499	5160.19
																																											5160.37	0.99837	5160.37	0.99545	5160.37	0.99514	5160.37
																																											5160.54	0.99743	5160.54	0.99575	5160.54	0.99485	5160.54
																																											5160.72	0.99764	5160.72	0.99512	5160.72	0.99396	5160.72
																																											5160.9	0.99877	5160.9	0.99463	5160.9	0.99247	5160.9
																																											5161.08	0.99785	5161.08	0.99435	5161.08	0.992	5161.08
																																											5161.26	0.99728	5161.26	0.99441	5161.26	0.99326	5161.26
																																											5161.44	0.99693	5161.44	0.99428	5161.44	0.99096	5161.44
																																											5161.61	0.99718	5161.61	0.99372	5161.61	0.99026	5161.61
																																											5161.79	0.99702	5161.79	0.99379	5161.79	0.99037	5161.79
																																											5161.97	0.9955	5161.97	0.99338	5161.97	0.9901	5161.97
																																											5162.15	0.99517	5162.15	0.99365	5162.15	0.98869	5162.15
																																											5162.33	0.9938	5162.33	0.99393	5162.33	0.98853	5162.33
																																											5162.5	0.99426	5162.5	0.99357	5162.5	0.9877	5162.5
																																											5162.68	0.99364	5162.68	0.99327	5162.68	0.98716	5162.68
																																											5162.86	0.99447	5162.86	0.99329	5162.86	0.98775	5162.86
																																											5163.04	0.99313	5163.04	0.99294	5163.04	0.98753	5163.04
																																											5163.22	0.99359	5163.22	0.99276	5163.22	0.98704	5163.22
																																											5163.4	0.99308	5163.4	0.99307	5163.4	0.9867	5163.4
																																											5163.57	0.99265	5163.57	0.99295	5163.57	0.98622	5163.57
																																											5163.75	0.9925	5163.75	0.99197	5163.75	0.98696	5163.75
																																											5163.93	0.99368	5163.93	0.99257	5163.93	0.98612	5163.93
																																											5164.11	0.99261	5164.11	0.99282	5164.11	0.98585	5164.11
																																											5164.29	0.99116	5164.29	0.99273	5164.29	0.98499	5164.29
																																											5164.46	0.99078	5164.46	0.99277	5164.46	0.98403	5164.46
																																											5164.64	0.99052	5164.64	0.99207	5164.64	0.98415	5164.64
																																											5164.82	0.99132	5164.82	0.99242	5164.82	0.98527	5164.82
																																											5165	0.99065	5165	0.99196	5165	0.98574	5165
																																											5165.18	0.99097	5165.18	0.99239	5165.18	0.98478	5165.18
																																											5165.36	0.99001	5165.36	0.99203	5165.36	0.98438	5165.36
																																											5165.53	0.98848	5165.53	0.99201	5165.53	0.98484	5165.53
																																											5165.71	0.98902	5165.71	0.99226	5165.71	0.98504	5165.71
																																											5165.89	0.98922	5165.89	0.9919	5165.89	0.9861	5165.89
																																											5166.07	0.9898	5166.07	0.99242	5166.07	0.98415	5166.07
																																											5166.25	0.98883	5166.25	0.99229	5166.25	0.98404	5166.25
																																											5166.42	0.98855	5166.42	0.99208	5166.42	0.98486	5166.42
																																											5166.6	0.98884	5166.6	0.99223	5166.6	0.98518	5166.6
																																											5166.78	0.98784	5166.78	0.99168	5166.78	0.98546	5166.78
																																											5166.96	0.98867	5166.96	0.99195	5166.96	0.98569	5166.96
																																											5167.14	0.98834	5167.14	0.99146	5167.14	0.98453	5167.14
																																											5167.32	0.98757	5167.32	0.99231	5167.32	0.98447	5167.32
																																											5167.49	0.98703	5167.49	0.9927	5167.49	0.98596	5167.49
																																											5167.67	0.98737	5167.67	0.9913	5167.67	0.9857	5167.67
																																											5167.85	0.98856	5167.85	0.99206	5167.85	0.98555	5167.85
																																											5168.03	0.98825	5168.03	0.99169	5168.03	0.98486	5168.03
																																											5168.21	0.98658	5168.21	0.99192	5168.21	0.98475	5168.21
																																											5168.38	0.98694	5168.38	0.99282	5168.38	0.98464	5168.38
																																											5168.56	0.98741	5168.56	0.99247	5168.56	0.98578	5168.56
																																											5168.74	0.98729	5168.74	0.99232	5168.74	0.98658	5168.74
																																											5168.92	0.9878	5168.92	0.99254	5168.92	0.98703	5168.92
																																											5169.1	0.98735	5169.1	0.99169	5169.1	0.9867	5169.1
																																											5169.28	0.98729	5169.28	0.99239	5169.28	0.98639	5169.28
																																											5169.45	0.98685	5169.45	0.9922	5169.45	0.98574	5169.45
																																											5169.63	0.98717	5169.63	0.99272	5169.63	0.98607	5169.63
																																											5169.81	0.98727	5169.81	0.99282	5169.81	0.98569	5169.81
																																											5169.99	0.98751	5169.99	0.99293	5169.99	0.98542	5169.99
																																											5170.17	0.98735	5170.17	0.9927	5170.17	0.98586	5170.17
																																											5170.34	0.98694	5170.34	0.99233	5170.34	0.98479	5170.34
																																											5170.52	0.98772	5170.52	0.99279	5170.52	0.98424	5170.52
																																											5170.7	0.98781	5170.7	0.99265	5170.7	0.9855	5170.7
																																											5170.88	0.98684	5170.88	0.99257	5170.88	0.98584	5170.88
																																											5171.06	0.98654	5171.06	0.99254	5171.06	0.98487	5171.06
																																											5171.24	0.98692	5171.24	0.99255	5171.24	0.98535	5171.24
																																											5171.41	0.98706	5171.41	0.99311	5171.41	0.98616	5171.41
																																											5171.59	0.98728	5171.59	0.99303	5171.59	0.98543	5171.59
																																											5171.77	0.98765	5171.77	0.99265	5171.77	0.9853	5171.77
																																											5171.95	0.98632	5171.95	0.99267	5171.95	0.98704	5171.95
																																											5172.13	0.98628	5172.13	0.99263	5172.13	0.98689	5172.13
																																											5172.3	0.98632	5172.3	0.99297	5172.3	0.98673	5172.3
																																											5172.48	0.98624	5172.48	0.99261	5172.48	0.98766	5172.48
																																											5172.66	0.98664	5172.66	0.99365	5172.66	0.98721	5172.66
																																											5172.84	0.98744	5172.84	0.99274	5172.84	0.98621	5172.84
																																											5173.02	0.98666	5173.02	0.99277	5173.02	0.9854	5173.02
																																											5173.2	0.98582	5173.2	0.99287	5173.2	0.9852	5173.2
																																											5173.37	0.98601	5173.37	0.99351	5173.37	0.98466	5173.37
																																											5173.55	0.98656	5173.55	0.99246	5173.55	0.98467	5173.55
																																											5173.73	0.98776	5173.73	0.9929	5173.73	0.98503	5173.73
																																											5173.91	0.98739	5173.91	0.99288	5173.91	0.98447	5173.91
																																											5174.09	0.98739	5174.09	0.99373	5174.09	0.98491	5174.09
																																											5174.27	0.98687	5174.27	0.99394	5174.27	0.98403	5174.27
																																											5174.44	0.98723	5174.44	0.99367	5174.44	0.98494	5174.44
																																											5174.62	0.98744	5174.62	0.993	5174.62	0.98444	5174.62
																																											5174.8	0.9871	5174.8	0.99259	5174.8	0.9864	5174.8
																																											5174.98	0.98662	5174.98	0.99287	5174.98	0.98641	5174.98
																																											5175.16	0.98683	5175.16	0.99309	5175.16	0.98582	5175.16
																																											5175.33	0.98736	5175.33	0.99341	5175.33	0.98541	5175.33
																																											5175.51	0.98802	5175.51	0.99295	5175.51	0.98624	5175.51
																																											5175.69	0.98879	5175.69	0.99356	5175.69	0.98719	5175.69
																																											5175.87	0.9889	5175.87	0.99284	5175.87	0.98657	5175.87
																																											5176.05	0.98738	5176.05	0.99397	5176.05	0.98542	5176.05
																																											5176.23	0.98682	5176.23	0.99407	5176.23	0.9854	5176.23
																																											5176.4	0.98757	5176.4	0.99465	5176.4	0.98528	5176.4
																																											5176.58	0.98844	5176.58	0.99488	5176.58	0.98624	5176.58
																																											5176.76	0.98908	5176.76	0.99351	5176.76	0.98579	5176.76
																																											5176.94	0.98876	5176.94	0.99421	5176.94	0.98629	5176.94
																																											5177.12	0.98843	5177.12	0.99424	5177.12	0.98547	5177.12
																																											5177.29	0.98857	5177.29	0.9947	5177.29	0.98653	5177.29
																																											5177.47	0.98989	5177.47	0.9941	5177.47	0.98514	5177.47
																																											5177.65	0.98896	5177.65	0.99437	5177.65	0.98565	5177.65
																																											5177.83	0.98933	5177.83	0.99521	5177.83	0.9864	5177.83
																																											5178.01	0.98969	5178.01	0.99519	5178.01	0.9855	5178.01
																																											5178.19	0.98915	5178.19	0.99431	5178.19	0.98574	5178.19
																																											5178.36	0.98954	5178.36	0.99437	5178.36	0.98635	5178.36
																																											5178.54	0.99097	5178.54	0.99422	5178.54	0.9865	5178.54
																																											5178.72	0.99095	5178.72	0.9946	5178.72	0.98585	5178.72
																																											5178.9	0.9902	5178.9	0.99445	5178.9	0.98618	5178.9
																																											5179.08	0.9909	5179.08	0.99398	5179.08	0.98719	5179.08
																																											5179.25	0.99215	5179.25	0.99432	5179.25	0.98649	5179.25
																																											5179.43	0.99096	5179.43	0.99492	5179.43	0.98663	5179.43
																																											5179.61	0.99234	5179.61	0.99524	5179.61	0.98642	5179.61
																																											5179.79	0.99166	5179.79	0.99499	5179.79	0.98651	5179.79
																																											5179.97	0.99082	5179.97	0.99476	5179.97	0.98627	5179.97
																																											5180.15	0.99115	5180.15	0.99511	5180.15	0.98644	5180.15
																																											5180.32	0.99276	5180.32	0.99421	5180.32	0.98746	5180.32
																																											5180.5	0.99258	5180.5	0.9947	5180.5	0.9874	5180.5
																																											5180.68	0.99254	5180.68	0.99481	5180.68	0.9868	5180.68
																																											5180.86	0.99379	5180.86	0.99436	5180.86	0.98674	5180.86
																																											5181.04	0.99294	5181.04	0.99463	5181.04	0.98665	5181.04
																																											5181.21	0.99225	5181.21	0.99558	5181.21	0.98736	5181.21
																																											5181.39	0.99213	5181.39	0.99526	5181.39	0.98835	5181.39
																																											5181.57	0.99302	5181.57	0.99521	5181.57	0.98846	5181.57
																																											5181.75	0.9927	5181.75	0.99523	5181.75	0.989	5181.75
																																											5181.93	0.9929	5181.93	0.99541	5181.93	0.98933	5181.93
																																											5182.11	0.99339	5182.11	0.99489	5182.11	0.98838	5182.11
																																											5182.28	0.9943	5182.28	0.99445	5182.28	0.98864	5182.28
																																											5182.46	0.99449	5182.46	0.99525	5182.46	0.98912	5182.46
																																											5182.64	0.99445	5182.64	0.99527	5182.64	0.98854	5182.64
																																											5182.82	0.99364	5182.82	0.99536	5182.82	0.98838	5182.82
																																											5183	0.99434	5183	0.99539	5183	0.98784	5183
																																											5183.17	0.99343	5183.17	0.99522	5183.17	0.98915	5183.17
																																											5183.35	0.99425	5183.35	0.9958	5183.35	0.99016	5183.35
																																											5183.53	0.99582	5183.53	0.99603	5183.53	0.98959	5183.53
																																											5183.71	0.9949	5183.71	0.9963	5183.71	0.99056	5183.71
																																											5183.89	0.99501	5183.89	0.99549	5183.89	0.99074	5183.89
																																											5184.07	0.99362	5184.07	0.99568	5184.07	0.99073	5184.07
																																											5184.24	0.99431	5184.24	0.99565	5184.24	0.99185	5184.24
																																											5184.42	0.99424	5184.42	0.99613	5184.42	0.9905	5184.42
																																											5184.6	0.99515	5184.6	0.99619	5184.6	0.99073	5184.6
																																											5184.78	0.99474	5184.78	0.99608	5184.78	0.99015	5184.78
																																											5184.96	0.99461	5184.96	0.99535	5184.96	0.98994	5184.96
																																											5185.13	0.99523	5185.13	0.99534	5185.13	0.98967	5185.13
																																											5185.31	0.99571	5185.31	0.99554	5185.31	0.99115	5185.31
																																											5185.49	0.99612	5185.49	0.99645	5185.49	0.99107	5185.49
																																											5185.67	0.99666	5185.67	0.99645	5185.67	0.99122	5185.67
																																											5185.85	0.99554	5185.85	0.99559	5185.85	0.99252	5185.85
																																											5186.03	0.9949	5186.03	0.99478	5186.03	0.99127	5186.03
																																											5186.2	0.99477	5186.2	0.99558	5186.2	0.99202	5186.2
																																											5186.38	0.99519	5186.38	0.99601	5186.38	0.99418	5186.38
																																											5186.56	0.99588	5186.56	0.99528	5186.56	0.99275	5186.56
																																											5186.74	0.99663	5186.74	0.99529	5186.74	0.99349	5186.74
																																											5186.92	0.99648	5186.92	0.99427	5186.92	0.99413	5186.92
																																											5187.09	0.99626	5187.09	0.99566	5187.09	0.99303	5187.09
																																											5187.27	0.99573	5187.27	0.99528	5187.27	0.99415	5187.27
																																											5187.45	0.99523	5187.45	0.99511	5187.45	0.9942	5187.45
																																											5187.63	0.99575	5187.63	0.99534	5187.63	0.99455	5187.63
																																											5187.81	0.99513	5187.81	0.99475	5187.81	0.99484	5187.81
																																											5187.99	0.99642	5187.99	0.99467	5187.99	0.99435	5187.99
																																											5188.16	0.99548	5188.16	0.99481	5188.16	0.99408	5188.16
																																											5188.34	0.99569	5188.34	0.99507	5188.34	0.99486	5188.34
																																											5188.52	0.99523	5188.52	0.99512	5188.52	0.99451	5188.52
																																											5188.7	0.99461	5188.7	0.99514	5188.7	0.99531	5188.7
																																											5188.88	0.99664	5188.88	0.99558	5188.88	0.99563	5188.88
																																											5189.05	0.99607	5189.05	0.99481	5189.05	0.99662	5189.05
																																											5189.23	0.99604	5189.23	0.99395	5189.23	0.99618	5189.23
																																											5189.41	0.99554	5189.41	0.99421	5189.41	0.99657	5189.41
																																											5189.59	0.9955	5189.59	0.9944	5189.59	0.99457	5189.59
																																											5189.77	0.99572	5189.77	0.99457	5189.77	0.99426	5189.77
																																											5189.95	0.99562	5189.95	0.99433	5189.95	0.99656	5189.95
																																											5190.12	0.99457	5190.12	0.99356	5190.12	0.99632	5190.12
																																											5190.3	0.99503	5190.3	0.99415	5190.3	0.99577	5190.3
																																											5190.48	0.99549	5190.48	0.99388	5190.48	0.99575	5190.48
																																											5190.66	0.99531	5190.66	0.9937	5190.66	0.99653	5190.66
																																											5190.84	0.99581	5190.84	0.99351	5190.84	0.99602	5190.84
																																											5191.01	0.99542	5191.01	0.99362	5191.01	0.99625	5191.01
																																											5191.19	0.99508	5191.19	0.99345	5191.19	0.99587	5191.19
																																											5191.37	0.99485	5191.37	0.99327	5191.37	0.99547	5191.37
																																											5191.55	0.99495	5191.55	0.99378	5191.55	0.99519	5191.55
																																											5191.73	0.99557	5191.73	0.99398	5191.73	0.99523	5191.73
																																											5191.91	0.99473	5191.91	0.99352	5191.91	0.99608	5191.91
																																											5192.08	0.99426	5192.08	0.9935	5192.08	0.99636	5192.08
																																											5192.26	0.99404	5192.26	0.9934	5192.26	0.99555	5192.26
																																											5192.44	0.99491	5192.44	0.99427	5192.44	0.99406	5192.44
																																											5192.62	0.99445	5192.62	0.99393	5192.62	0.99459	5192.62
																																											5192.8	0.99545	5192.8	0.99415	5192.8	0.99595	5192.8
																																											5192.97	0.99553	5192.97	0.99345	5192.97	0.99613	5192.97
																																											5193.15	0.99621	5193.15	0.99313	5193.15	0.99652	5193.15
																																											5193.33	0.99509	5193.33	0.9934	5193.33	0.9954	5193.33
																																											5193.51	0.99403	5193.51	0.99343	5193.51	0.99557	5193.51
																																											5193.69	0.99373	5193.69	0.99409	5193.69	0.99584	5193.69
																																											5193.87	0.99382	5193.87	0.99397	5193.87	0.99555	5193.87
																																											5194.04	0.99457	5194.04	0.99339	5194.04	0.99513	5194.04
																																											5194.22	0.99528	5194.22	0.9933	5194.22	0.99646	5194.22
																																											5194.4	0.99519	5194.4	0.99321	5194.4	0.99603	5194.4
																																											5194.58	0.99447	5194.58	0.99258	5194.58	0.99682	5194.58
																																											5194.76	0.99529	5194.76	0.99328	5194.76	0.9966	5194.76
																																											5194.93	0.99468	5194.93	0.99347	5194.93	0.99692	5194.93
																																											5195.11	0.99442	5195.11	0.9933	5195.11	0.9966	5195.11
																																											5195.29	0.9931	5195.29	0.99341	5195.29	0.99593	5195.29
																																											5195.47	0.99351	5195.47	0.99369	5195.47	0.99568	5195.47
																																											5195.65	0.99325	5195.65	0.99407	5195.65	0.99624	5195.65
																																											5195.83	0.99397	5195.83	0.99359	5195.83	0.99607	5195.83
																																											5196	0.99403	5196	0.99314	5196	0.99568	5196
																																											5196.18	0.99511	5196.18	0.99369	5196.18	0.99513	5196.18
																																											5196.36	0.99545	5196.36	0.99341	5196.36	0.99589	5196.36
																																											5196.54	0.99389	5196.54	0.99374	5196.54	0.99611	5196.54
																																											5196.72	0.99435	5196.72	0.99379	5196.72	0.99706	5196.72
																																											5196.89	0.99435	5196.89	0.99377	5196.89	0.9966	5196.89
																																											5197.07	0.99582	5197.07	0.99422	5197.07	0.99678	5197.07
																																											5197.25	0.99536	5197.25	0.99394	5197.25	0.99784	5197.25
																																											5197.43	0.99609	5197.43	0.99327	5197.43	0.99718	5197.43
																																											5197.61	0.99535	5197.61	0.99327	5197.61	0.9977	5197.61
																																											5197.79	0.99461	5197.79	0.993	5197.79	0.99734	5197.79
																																											5197.96	0.99619	5197.96	0.99313	5197.96	0.99749	5197.96
																																											5198.14	0.99619	5198.14	0.99381	5198.14	0.99818	5198.14
																																											5198.32	0.9957	5198.32	0.99327	5198.32	0.99677	5198.32
																																											5198.5	0.99522	5198.5	0.99335	5198.5	0.99788	5198.5
																																											5198.68	0.99473	5198.68	0.9929	5198.68	0.99869	5198.68
																																											5198.85	0.99682	5198.85	0.99294	5198.85	0.99838	5198.85
																																											5199.03	0.99676	5199.03	0.99314	5199.03	0.99616	5199.03
																																											5199.21	0.9961	5199.21	0.99331	5199.21	0.99677	5199.21
																																											5199.39	0.99699	5199.39	0.99363	5199.39	0.99811	5199.39
																																											5199.57	0.99664	5199.57	0.99386	5199.57	0.99791	5199.57
																																											5199.75	0.99686	5199.75	0.99388	5199.75	0.99836	5199.75
																																											5199.92	0.99708	5199.92	0.99398	5199.92	0.99814	5199.92
																																											5200.1	0.99669	5200.1	0.99444	5200.1	0.99757	5200.1
																																											5200.28	0.99558	5200.28	0.99411	5200.28	0.99748	5200.28
																																											5200.46	0.996	5200.46	0.99409	5200.46	0.99799	5200.46
																																											5200.64	0.9968	5200.64	0.99477	5200.64	0.99783	5200.64
																																											5200.81	0.99675	5200.81	0.99469	5200.81	0.99885	5200.81
																																											5200.99	0.9975	5200.99	0.99391	5200.99	0.99723	5200.99
																																											5201.17	0.99793	5201.17	0.9939	5201.17	0.99675	5201.17
																																											5201.35	0.99723	5201.35	0.99432	5201.35	0.99663	5201.35
																																											5201.53	0.99627	5201.53	0.99431	5201.53	0.99677	5201.53
																																											5201.71	0.99645	5201.71	0.99366	5201.71	0.99689	5201.71
																																											5201.88	0.99657	5201.88	0.99382	5201.88	0.99693	5201.88
																																											5202.06	0.99647	5202.06	0.99444	5202.06	0.99589	5202.06
																																											5202.24	0.99768	5202.24	0.9946	5202.24	0.9968	5202.24
																																											5202.42	0.99777	5202.42	0.99418	5202.42	0.99645	5202.42
																																											5202.6	0.9983	5202.6	0.99341	5202.6	0.997	5202.6
																																											5202.77	0.9974	5202.77	0.99378	5202.77	0.99597	5202.77
																																											5202.95	0.99746	5202.95	0.99336	5202.95	0.99541	5202.95
																																											5203.13	0.99715	5203.13	0.99302	5203.13	0.99556	5203.13
																																											5203.31	0.99649	5203.31	0.99382	5203.31	0.9954	5203.31
																																											5203.49	0.99633	5203.49	0.99381	5203.49	0.99507	5203.49
																																											5203.67	0.99777	5203.67	0.99461	5203.67	0.99453	5203.67
																																											5203.84	0.9982	5203.84	0.99513	5203.84	0.99492	5203.84
																																											5204.02	0.99773	5204.02	0.99447	5204.02	0.99391	5204.02
																																											5204.2	0.99872	5204.2	0.99458	5204.2	0.99406	5204.2
																																											5204.38	0.99739	5204.38	0.99424	5204.38	0.99411	5204.38
																																											5204.56	0.99662	5204.56	0.99335	5204.56	0.99393	5204.56
																																											5204.73	0.99719	5204.73	0.99348	5204.73	0.99411	5204.73
																																											5204.91	0.99699	5204.91	0.99304	5204.91	0.99344	5204.91
																																											5205.09	0.99755	5205.09	0.99372	5205.09	0.99295	5205.09
																																											5205.27	0.997	5205.27	0.9938	5205.27	0.99215	5205.27
																																											5205.45	0.99721	5205.45	0.99401	5205.45	0.99199	5205.45
																																											5205.63	0.99747	5205.63	0.99434	5205.63	0.99175	5205.63
																																											5205.8	0.99786	5205.8	0.99347	5205.8	0.99179	5205.8
																																											5205.98	0.99821	5205.98	0.9939	5205.98	0.99144	5205.98
																																											5206.16	0.99849	5206.16	0.99322	5206.16	0.99248	5206.16
																																											5206.34	0.99786	5206.34	0.9936	5206.34	0.99195	5206.34
																																											5206.52	0.99738	5206.52	0.99373	5206.52	0.99265	5206.52
																																											5206.69	0.99834	5206.69	0.99418	5206.69	0.99162	5206.69
																																											5206.87	0.99791	5206.87	0.99489	5206.87	0.99077	5206.87
																																											5207.05	0.99874	5207.05	0.99354	5207.05	0.99047	5207.05
																																											5207.23	0.99839	5207.23	0.99363	5207.23	0.99088	5207.23
																																											5207.41	0.99873	5207.41	0.99329	5207.41	0.99076	5207.41
																																											5207.59	0.99744	5207.59	0.99263	5207.59	0.99021	5207.59
																																											5207.76	0.99849	5207.76	0.99273	5207.76	0.98981	5207.76
																																											5207.94	0.9987	5207.94	0.99364	5207.94	0.98941	5207.94
																																											5208.12	0.99873	5208.12	0.99368	5208.12	0.98917	5208.12
																																											5208.3	0.99892	5208.3	0.99345	5208.3	0.98915	5208.3
																																											5208.48	0.99844	5208.48	0.99384	5208.48	0.99056	5208.48
																																											5208.65	0.99843	5208.65	0.99319	5208.65	0.98851	5208.65
																																											5208.83	0.9983	5208.83	0.99338	5208.83	0.98889	5208.83
																																											5209.01	0.99879	5209.01	0.99335	5209.01	0.98895	5209.01
																																											5209.19	0.99894	5209.19	0.99369	5209.19	0.98966	5209.19
																																											5209.37	0.99874	5209.37	0.99311	5209.37	0.98954	5209.37
																																											5209.55	0.99937	5209.55	0.99305	5209.55	0.98897	5209.55
																																											5209.72	0.99945	5209.72	0.99321	5209.72	0.98876	5209.72
																																											5209.9	0.99911	5209.9	0.99336	5209.9	0.98827	5209.9
																																											5210.08	0.99894	5210.08	0.99396	5210.08	0.98873	5210.08
																																											5210.26	0.99893	5210.26	0.99326	5210.26	0.98909	5210.26
																																											5210.44	0.99884	5210.44	0.99276	5210.44	0.98901	5210.44
																																											5210.61	0.99884	5210.61	0.99341	5210.61	0.99015	5210.61
																																											5210.79	0.99869	5210.79	0.99328	5210.79	0.99024	5210.79
																																											5210.97	0.99993	5210.97	0.99269	5210.97	0.99089	5210.97
																																											5211.15	0.9999	5211.15	0.99299	5211.15	0.99022	5211.15
																																											5211.33	0.9998	5211.33	0.99279	5211.33	0.98905	5211.33
																																											5211.51	0.99929	5211.51	0.9932	5211.51	0.99001	5211.51
																																											5211.68	0.99856	5211.68	0.99281	5211.68	0.98923	5211.68
																																											5211.86	0.99854	5211.86	0.99208	5211.86	0.98921	5211.86
																																											5212.04	0.998	5212.04	0.99212	5212.04	0.99042	5212.04
																																											5212.22	0.99887	5212.22	0.9927	5212.22	0.99016	5212.22
																																											5212.4	0.99932	5212.4	0.99261	5212.4	0.99006	5212.4
																																											5212.57	0.99986	5212.57	0.99216	5212.57	0.99034	5212.57
																																											5212.75	0.99939	5212.75	0.99311	5212.75	0.99107	5212.75
																																											5212.93	0.99947	5212.93	0.99254	5212.93	0.9913	5212.93
																																											5213.11	0.99914	5213.11	0.99272	5213.11	0.99135	5213.11
																																											5213.29	0.99939	5213.29	0.99322	5213.29	0.99222	5213.29
																																											5213.47	0.99983	5213.47	0.99258	5213.47	0.99098	5213.47
																																											5213.64	0.99858	5213.64	0.99256	5213.64	0.99078	5213.64
																																											5213.82	0.99887	5213.82	0.99222	5213.82	0.99104	5213.82
																																											5214	0.99805	5214	0.99207	5214	0.99202	5214
[truncated: 2,001 more rows]
[truncated: 9 more columns]

## Sheet: Figure 4
Figure 4a	Ru/Ti4O7	Figure 4a	Ru/TiO	Figure 4a	Ru/TiO2	Figure 4a	Ru	Figure 4a	RuO2		Figure 4b	Ru/Ti4O7	Figure 4b	Ru/TiO	Figure 4b	Ru/TiO2	Figure 4b	RuO2	Figure 4b	Ru		Figure 4c					Figure 4d	Ru/Ti4O7	Figure 4d	Ru/TiO	Figure 4d	Ru/TiO2	Figure 4d	Ru	Figure 4d	Pt/C		Figure 4e	Ru/Ti4O7	Figure 4e	Ru/TiO	Figure 4e	Ru/TiO2	Figure 4e	Ru	Figure 4e	Pt/C		Figure 4f
1.21572	-0.01087	1.20831	0.29657	1.21466	-0.50732	1.22682	-0.34236	1.21778	-0.55458		0.60358	1.36473	0.50278	1.40482	0.75192	1.41868	0.51301	1.4419	0.60982	1.43601		Ti4O7/Ru	150	220	180		0.00865	6.58526	0.0257	2.0054	0.01631	2.73384	0.00312	3.27608	0.04672	2.65588		0.84579	-0.00533	0.70854	-0.01558	0.80628	-0.02698	0.82339	-0.03897	0.66546	-0.01622		Ru/Ti4O7
1.2159	-0.00894	1.20827	0.28744	1.21465	-0.50147	1.22686	-0.3138	1.21774	-0.53853		0.61193	1.3651	0.51087	1.40526	0.75828	1.41901	0.52318	1.44266	0.62473	1.43674		TiO/Ru	195	270	205		0.0087	6.58685	0.02567	1.96971	0.01629	2.70409	0.0031	3.22522	0.04678	2.52403		0.86404	-0.00565	0.72266	-0.01631	0.82009	-0.02765	0.83617	-0.03964	0.67197	-0.01658		Pt/C
1.21634	-0.000682737	1.20829	0.29791	1.21464	-0.46354	1.2276	-0.24509	1.21783	-0.45066		0.62021	1.36546	0.51873	1.40565	0.76468	1.41935	0.53343	1.44343	0.64009	1.43745		TiO2/Ru	200	290	210		0.00874	6.56516	0.02502	1.84177	0.01568	2.56713	0.00249	3.0754	0.04674	2.31114		0.88114	-0.00596	0.73653	-0.01704	0.8329	-0.02834	0.84843	-0.0403	0.67851	-0.01694		Ru/TiO
1.21684	0.00755	1.2084	0.39069	1.21472	-0.34816	1.22857	-0.21937	1.21825	-0.31974		0.62795	1.36582	0.52629	1.40604	0.77117	1.41967	0.54379	1.4442	0.65492	1.43815							0.00868	6.40759	0.02418	1.71003	0.0149	2.42033	0.00175	2.91155	0.04665	2.10654		0.89754	-0.00627	0.75047	-0.01778	0.84605	-0.02901	0.86051	-0.04095	0.68503	-0.01729		Ru/TiO2
1.21734	0.0118	1.20864	0.52254	1.21492	-0.20989	1.22956	-0.21081	1.21894	-0.22317		0.63567	1.36618	0.53407	1.40642	0.77783	1.42	0.55425	1.44497	0.66895	1.43885							0.0085	6.13704	0.02334	1.58812	0.01409	2.28159	0.00098931	2.75345	0.04653	1.91402		0.91349	-0.00658	0.76424	-0.01852	0.8585	-0.02968	0.87251	-0.0416	0.69155	-0.01764
1.21783	0.01559	1.20897	0.6233	1.2152	-0.09966	1.23056	-0.20592	1.2198	-0.16728		0.64355	1.36654	0.54211	1.40679	0.78441	1.42033	0.56436	1.44574	0.68286	1.43953							0.00825	5.83433	0.02252	1.4747	0.01331	2.15081	0.000254846	2.60362	0.0464	1.73323		0.9293	-0.00691	0.77757	-0.01925	0.87071	-0.03034	0.88454	-0.04226	0.69809	-0.01799
1.21829	0.00172	1.20935	0.68658	1.21556	-0.0183	1.23158	-0.199	1.2207	-0.13391		0.65166	1.3669	0.55046	1.40717	0.79083	1.42065	0.57385	1.44651	0.69658	1.44022							0.008	5.53745	0.0217	1.35995	0.01253	2.0196	-0.000489741	2.45573	0.04624	1.56311		0.94427	-0.00722	0.79012	-0.01999	0.8829	-0.03101	0.89624	-0.04291	0.70465	-0.01834
1.21894	0.07586	1.20976	0.7273	1.21593	0.04371	1.23259	-0.19415	1.22165	-0.10928		0.65973	1.36725	0.55829	1.40757	0.79733	1.42097	0.58341	1.44726	0.71041	1.4409							0.00773	5.23694	0.02087	1.24297	0.01173	1.88613	-0.00125	2.30613	0.04607	1.40314		0.95897	-0.00754	0.80307	-0.02071	0.89485	-0.03167	0.90776	-0.04354	0.71123	-0.01869
1.21955	0.21201	1.21022	0.75608	1.21635	0.09395	1.23357	-0.19254	1.2226	-0.09159		0.66749	1.3676	0.56568	1.40794	0.80391	1.4213	0.59316	1.448	0.724	1.44159							0.00746	4.94016	0.02003	1.12632	0.01092	1.75466	-0.00201	2.15701	0.04587	1.25276		0.97293	-0.00785	0.81597	-0.02141	0.9066	-0.03232	0.91897	-0.04418	0.71779	-0.01902
1.21971	0.22473	1.21069	0.77783	1.21676	0.13556	1.23456	-0.19074	1.22357	-0.07989		0.6753	1.36796	0.57325	1.40832	0.81044	1.4216	0.60334	1.44875	0.73738	1.44226							0.00718	4.6414	0.01919	1.00954	0.01013	1.62311	-0.00276	2.00894	0.04566	1.11104		0.98653	-0.00816	0.82808	-0.02214	0.91803	-0.03297	0.92997	-0.04482	0.72435	-0.01937
1.22005	0.34354	1.21113	0.79144	1.21719	0.1685	1.23555	-0.18818	1.22453	-0.06878		0.68325	1.3683	0.58111	1.40871	0.81663	1.42193	0.61345	1.44948	0.75051	1.44293							0.00689	4.34108	0.01837	0.89407	0.00935	1.4926	-0.0035	1.86241	0.04543	0.9771		0.99971	-0.00847	0.84005	-0.02286	0.92926	-0.03362	0.94099	-0.04544	0.73094	-0.0197
1.22061	0.47971	1.21161	0.80098	1.21764	0.19706	1.23654	-0.18278	1.2255	-0.05679		0.69127	1.36864	0.58918	1.40911	0.82269	1.42224	0.62286	1.45022	0.76337	1.4436							0.0066	4.04528	0.01755	0.77775	0.00856	1.36031	-0.00425	1.71482	0.04518	0.85005		1.01247	-0.00878	0.85187	-0.02356	0.94036	-0.03428	0.95174	-0.04608	0.73761	-0.02003
1.22099	0.40886	1.21211	0.80944	1.2181	0.22265	1.23756	-0.17999	1.22646	-0.04314		0.69887	1.36899	0.59695	1.40947	0.82886	1.42254	0.63226	1.45096	0.77603	1.44427							0.00631	3.7532	0.01673	0.66131	0.00778	1.22851	-0.005	1.56828	0.04491	0.72969		1.02484	-0.00909	0.86379	-0.02427	0.95118	-0.03493	0.96216	-0.0467	0.74431	-0.02036
1.22128	0.37657	1.21261	0.8169	1.21855	0.2456	1.23856	-0.17864	1.22744	-0.03219		0.70609	1.36933	0.60468	1.40984	0.8351	1.42285	0.64188	1.4517	0.78803	1.44493							0.00601	3.45487	0.0159	0.54386	0.00699	1.09638	-0.00575	1.42315	0.04465	0.61578		1.03696	-0.0094	0.87536	-0.02498	0.96185	-0.03555	0.97226	-0.0473	0.75102	-0.02069
1.22159	0.4251	1.21315	0.81982	1.21903	0.26312	1.23955	-0.17646	1.22844	-0.02619		0.71347	1.36967	0.61261	1.41021	0.84145	1.42316	0.65202	1.45243	0.79995	1.44558							0.00571	3.15645	0.01508	0.42655	0.0062	0.96129	-0.00651	1.27757	0.04436	0.50765		1.04864	-0.0097	0.88661	-0.02569	0.9722	-0.03618	0.98221	-0.04791	0.75774	-0.02101
1.22198	0.48407	1.21367	0.8172	1.2195	0.27534	1.24055	-0.17381	1.22943	-0.01875		0.72103	1.37	0.6207	1.4106	0.84766	1.42347	0.66208	1.45318	0.81175	1.44622							0.00539	2.85421	0.01428	0.31172	0.00544	0.82745	-0.00724	1.13266	0.04407	0.40489				0.89763	-0.02638	0.98224	-0.03681	0.99229	-0.04853	0.76451	-0.02133
1.2224	0.52744	1.21417	0.81587	1.21997	0.28792	1.24157	-0.17269	1.2304	-0.00758		0.72881	1.37034	0.62851	1.41098	0.85379	1.42377	0.67092	1.45391	0.82338	1.44685							0.00508	2.55524	0.01347	0.1947	0.00467	0.6937	-0.00798	0.98624	0.04377	0.3071				0.90856	-0.02708	0.99242	-0.03744	1.00248	-0.04915	0.77134	-0.02164
1.22286	0.55696	1.21468	0.81663	1.22043	0.30113	1.24257	-0.17453	1.2314	0.00197		0.73652	1.37067	0.63565	1.41133	0.85996	1.42408	0.67941	1.45464	0.83505	1.4475							0.00477	2.25811	0.01264	0.07386	0.00388	0.5585	-0.00873	0.83825	0.04345	0.21426								1.01247	-0.04976	0.7782	-0.02196
1.22333	0.57496	1.21518	0.81978	1.22091	0.31548	1.24354	-0.17207	1.23236	0.00567		0.74402	1.37099	0.64285	1.41167	0.86621	1.42438	0.68818	1.45533	0.84638	1.44814							0.00445	1.9551	0.01182	-0.0479	0.00309	0.42111	-0.00948	0.68774	0.04313	0.12619										0.7851	-0.02226
1.2238	0.58752	1.21566	0.82292	1.22139	0.32864	1.24451	-0.16991	1.23333	0.0104		0.75154	1.37133	0.65032	1.41205	0.8725	1.42468	0.69709	1.45604	0.85767	1.44877							0.00413	1.65401	0.01099	-0.16838	0.00231	0.28144	-0.01023	0.53581	0.0428	0.04239										0.79207	-0.02257
1.22428	0.59805	1.21614	0.8228	1.22187	0.33893	1.2455	-0.16928	1.23429	0.01629		0.75911	1.37164	0.65807	1.41241	0.87852	1.42498	0.70581	1.45675	0.86893	1.4494							0.00381	1.35469	0.01018	-0.29145	0.00153	0.14052	-0.01097	0.38487	0.04247	-0.03768										0.7991	-0.02286
1.22478	0.60819	1.21661	0.82307	1.22235	0.34949	1.2465	-0.1681	1.23527	0.02318		0.76677	1.37198	0.66589	1.41277	0.88438	1.42528	0.71439	1.45745	0.88011	1.45002							0.0035	1.06318	0.00936	-0.41992	0.000760256	-0.00256	-0.01172	0.23301	0.04212	-0.1143										0.80625	-0.02315
1.22528	0.61644	1.21709	0.82475	1.22283	0.36058	1.2475	-0.16828	1.23625	0.0314		0.77413	1.3723	0.67341	1.4131	0.8903	1.42558	0.7232	1.45812	0.89111	1.45065							0.00318	0.76481	0.00855	-0.5467	-1.5656e-05	-0.14344	-0.01246	0.07923	0.04176	-0.18718										0.81349	-0.02344
1.22577	0.6194	1.21761	0.82904	1.22331	0.37275	1.2485	-0.1663	1.23722	0.03551		0.78123	1.37262	0.68097	1.41342	0.89635	1.42587	0.73192	1.45882	0.90156	1.45127							0.00285	0.45869	0.00774	-0.67246	-0.000791658	-0.28342	-0.01318	-0.08049	0.04141	-0.25646										0.82083	-0.02372
1.22625	0.62151	1.2181	0.83193	1.22379	0.38237	1.24948	-0.16288	1.2382	0.04106		0.78842	1.37294	0.68863	1.41377	0.90244	1.42615	0.74052	1.45952	0.91194	1.45187							0.00253	0.16037	0.00694	-0.79843	-0.00156	-0.42631	-0.0139	-0.24222	0.04104	-0.32262										0.82828	-0.02398
1.22674	0.62464	1.21861	0.8297	1.22429	0.38839	1.25048	-0.16053	1.23918	0.04827		0.79574	1.37326	0.6965	1.41411	0.90839	1.42646	0.74891	1.46021	0.92221	1.45248							0.00219	-0.14207	0.00614	-0.92607	-0.00231	-0.57185	-0.01462	-0.40413	0.04066	-0.38596										0.83587	-0.02425
1.22724	0.62968	1.21913	0.82731	1.22478	0.39479	1.25149	-0.15879	1.24016	0.05577		0.80318	1.37358	0.70431	1.41449	0.9143	1.42674	0.7571	1.46088	0.93253	1.45309							0.00187	-0.43682	0.00534	-1.05941	-0.00309	-0.72034	-0.01535	-0.56865	0.04029	-0.44648										0.84359	-0.0245
1.22774	0.63484	1.21965	0.82685	1.22526	0.40232	1.2525	-0.15963	1.24116	0.06335		0.81042	1.37389	0.7116	1.41488	0.92024	1.42702	0.76542	1.46155	0.94278	1.45369							0.00154	-0.7378	0.00453	-1.1927	-0.00385	-0.8693	-0.01607	-0.73213	0.0399	-0.50401										0.85144	-0.02475
1.22825	0.63716	1.22016	0.82918	1.22575	0.41187	1.25349	-0.15802	1.24214	0.06566		0.81751	1.37421	0.71879	1.41519	0.92619	1.4273	0.77377	1.46222	0.95266	1.45429							0.00122	-1.03342	0.00373	-1.32431	-0.00462	-1.01795	-0.0168	-0.89169	0.03951	-0.55887										0.85944	-0.02498
1.22874	0.63988	1.22065	0.83062	1.22624	0.41999	1.25447	-0.15464	1.24312	0.06743		0.82467	1.37451	0.72612	1.4155	0.93197	1.4276	0.78196	1.46291	0.96255	1.45489							0.000889331	-1.33413	0.00293	-1.45555	-0.00537	-1.16717	-0.01753	-1.05069	0.03912	-0.61137
1.22924	0.64353	1.2212	0.82996	1.22672	0.42625	1.25546	-0.15267	1.24411	0.07104		0.8319	1.37482	0.7337	1.41583	0.93747	1.42788	0.78983	1.46359	0.97234	1.45548							0.000563043	-1.63042	0.00214	-1.58936	-0.00613	-1.31849	-0.01825	-1.21238	0.03872	-0.66186
1.22974	0.64875	1.22176	0.83069	1.22721	0.43352	1.25647	-0.15381	1.24509	0.0788		0.8391	1.37513	0.74122	1.41616	0.94297	1.42815	0.79788	1.46424	0.98243	1.45607							0.00023969	-1.92315	0.00133	-1.72694	-0.00688	-1.47309	-0.01897	-1.37657	0.03832	-0.71051
1.23024	0.651	1.22228	0.83322	1.2277	0.44187	1.25747	-0.15519	1.24607	0.08718		0.84587	1.37544	0.74849	1.4165	0.94855	1.42843	0.8061	1.4649	0.99258	1.45666							-2.74905e-05	-2.17815	0.00054031	-1.86354	-0.00764	-1.62702	-0.01969	-1.54011	0.03792	-0.75694
1.23075	0.6476	1.22276	0.83511	1.2282	0.45081	1.25847	-0.15097	1.24706	0.08882		0.85243	1.37575	0.75583	1.41683	0.95421	1.4287			1.00193	1.45725							-0.00058074	-2.64306	-0.000242515	-2.00099	-0.00837	-1.78187	-0.0204	-1.70358	0.0375	-0.80135
1.23124	0.64478	1.22313	0.83114	1.22869	0.45526	1.25946	-0.14778	1.24806	0.09143		0.85908	1.37604	0.76332	1.41716	0.95984	1.42897				--							-0.00123	-3.13162	-0.00101	-2.13788	-0.00912	-1.93621	-0.02111	-1.86392	0.03709	-0.84402
1.23173	0.64448	1.2234	0.82537	1.22918	0.4565	1.26048	-0.14517	1.24904	0.09741		0.86585	1.37634	0.77083	1.41751	0.96536	1.42924				--							-0.00146	-3.29386	-0.00178	-2.27662	-0.00984	-2.09154	-0.0218	-2.02517	0.03667	-0.8849
1.23223	0.64726	1.22375	0.82274	1.22968	0.45899	1.26148	-0.14574	1.25004	0.10284		0.87263	1.37664	0.77791	1.41783	0.9709	1.42951				--							-0.00163	-3.45618	-0.00256	-2.423	-0.01058	-2.25303	-0.02252	-2.19421	0.03625	-0.92411
1.23273	0.64965	1.22421	0.82268	1.23015	0.46369	1.26247	-0.15013	1.25105	0.10299		0.87921	1.37692	0.78472	1.41817	0.97643	1.42979				--							-0.00188	-3.72033	-0.00335	-2.57229	-0.01134	-2.41726	-0.02325	-2.36633	0.03582	-0.96158
1.23322	0.65052	1.2247	0.82524	1.23064	0.4705	1.26344	-0.14961	1.25204	0.10052		0.88575	1.37722	0.79168	1.4185	0.98199	1.43005				--							-0.00217	-4.01549	-0.00414	-2.71966	-0.01208	-2.58366	-0.02396	-2.53827	0.0354	-0.99745
1.23371	0.65302	1.2252	0.82607	1.23113	0.47565	1.26443	-0.1461	1.25301	0.10371		0.89234	1.3775	0.79873	1.4188	0.98747	1.43032				--							-0.00248	-4.31699	-0.00492	-2.86471	-0.01282	-2.74819	-0.02467	-2.70837	0.03497	-1.03205
1.2342	0.65688	1.22567	0.82541	1.23162	0.48001	1.26542	-0.14039	1.25398	0.1088		0.89899	1.3778	0.80595	1.41908	0.99278	1.43058				--							-0.0028	-4.61998	-0.0057	-3.01328	-0.01355	-2.91558	-0.02537	-2.88168	0.03454	-1.06565
1.2347	0.6623	1.22615	0.82581	1.23211	0.48544	1.26643	-0.13925	1.25497	0.11319		0.90559	1.37809	0.81306	1.41938	0.99808	1.43086				--							-0.00311	-4.91525	-0.00649	-3.16621	-0.01428	-3.08682	-0.02609	-3.05854	0.03411	-1.09806
1.23519	0.66461	1.22667	0.82789	1.2326	0.49256	1.26741	-0.14131	1.25597	0.11489		0.91197	1.37837	0.82001	1.41969	1.0034	1.43112				--							-0.00342	-5.21258	-0.00726	-3.3205	-0.01502	-3.25669	-0.0268	-3.23575	0.03366	-1.1289
1.23568	0.66393	1.22715	0.83209	1.2331	0.49982	1.26841	-0.14002	1.25696	0.11594		0.91829	1.37864	0.82703	1.42	1.00879	1.43138				--							-0.00374	-5.51642	-0.00803	-3.47707	-0.01576	-3.42821	-0.02751	-3.414	0.03323	-1.15853
1.23618	0.6648	1.22762	0.8325	1.23357	0.50317	1.26942	-0.13878	1.25795	0.11885		0.92464	1.37893	0.8341	1.42029	1.01412	1.43164				--							-0.00407	-5.81872	-0.00879	-3.63095	-0.01646	-3.5982	-0.02819	-3.58882	0.03278	-1.18712
1.23668	0.6672	1.22813	0.82985	1.23406	0.50552	1.27043	-0.13589	1.25895	0.12221		0.93108	1.37922	0.84128	1.4206	1.01933	1.4319				--							-0.00439	-6.11965	-0.00955	-3.78602	-0.01717	-3.77237	-0.02888	-3.76725	0.03234	-1.21478
1.23717	0.67183	1.22862	0.82838	1.23455	0.50912	1.27144	-0.13647	1.25995	0.12755		0.93751	1.37949	0.84821	1.4209	1.02456	1.43215				--							-0.0047	-6.4139	-0.01032	-3.94741	-0.0179	-3.95255	-0.02958	-3.95196	0.0319	-1.24152
1.23767	0.67466	1.22914	0.82916	1.23504	0.51479	1.27244	-0.1397	1.26095	0.13128		0.94375	1.37976	0.85491	1.4212	1.02982	1.4324				--							-0.00502	-6.71555	-0.01109	-4.1115	-0.01863	-4.13308	-0.03027	-4.13726	0.03145	-1.26708
1.23817	0.67577	1.22965	0.83171	1.23553	0.52141	1.27342	-0.13994	1.26194	0.13359		0.94998	1.38003	0.86163	1.4215	1.03508	1.43266											-0.00533	-7.01122	-0.01185	-4.27609	-0.01935	-4.31398	-0.03097	-4.3223	0.031	-1.29173
1.23866	0.67842	1.23013	0.83187	1.23604	0.52571	1.27442	-0.13883	1.26291	0.13679		0.95622	1.38031	0.86839	1.4218	1.04011	1.43292											-0.00565	-7.31199	-0.0126	-4.43923	-0.02005	-4.49405	-0.03165	-4.50736	0.03055	-1.31584
1.23917	0.68237	1.23061	0.83164	1.23652	0.53005	1.27543	-0.13461	1.2639	0.14		0.96244	1.38059	0.87522	1.42212	1.04502	1.43318											-0.00596	-7.60565	-0.01334	-4.60482	-0.02075	-4.67701	-0.03233	-4.69457	0.0301	-1.33972
1.23966	0.68506	1.23113	0.83329	1.23701	0.53556	1.27644	-0.13217	1.26489	0.14504		0.96845	1.38086	0.8819	1.42243	1.04997	1.43343											-0.00627	-7.89841	-0.0141	-4.77214	-0.02146	-4.86146	-0.03301	-4.88274	0.02965	-1.363
1.24017	0.6828	1.23162	0.83625	1.2375	0.54165	1.27744	-0.1334	1.2659	0.14859		0.97425	1.38112	0.8885	1.42273	1.05496	1.43367											-0.00658	-8.19386	-0.01485	-4.94033	-0.02217	-5.04831	-0.03369	-5.07248	0.02919	-1.38518
1.24066	0.6803	1.23211	0.83668	1.238	0.54496	1.27844	-0.13437	1.26689	0.1511		0.98009	1.38139	0.89519	1.42304	1.06	1.43392											-0.00691	-8.4977	-0.01558	-5.11142	-0.02287	-5.23725	-0.03436	-5.26268	0.02874	-1.4066
1.24115	0.6805	1.2326	0.83224	1.23849	0.54487	1.27945	-0.13372	1.26788	0.15536		0.98598	1.38165	0.90192	1.42331	1.06495	1.43417											-0.00722	-8.7956	-0.01631	-5.2803	-0.02355	-5.42336	-0.03502	-5.45029	0.02827	-1.42764
1.24164	0.6831	1.23309	0.82903	1.23897	0.54639	1.28047	-0.13249	1.26889	0.15933		0.99197	1.38191			1.06979	1.43441											-0.00754	-9.09859	-0.01704	-5.45167	-0.02423	-5.61256	-0.03568	-5.64177	0.02782	-1.44837
1.24214	0.68718	1.23361	0.82889	1.23947	0.54975	1.28147	-0.13304	1.2699	0.15978		0.99788	1.38216			1.07465	1.43465											-0.00785	-9.39574	-0.01778	-5.62951	-0.02492	-5.8073	-0.03635	-5.83761	0.02736	-1.46836
1.24264	0.68857	1.23411	0.83151	1.23996	0.55545	1.28244	-0.13253	1.27089	0.15561		1.00365	1.38243			1.07955	1.4349											-0.00816	-9.69468	-0.01852	-5.81091	-0.0256	-6.00994	-0.03702	-6.03172	0.0269	-1.48754
1.24314	0.68949	1.23457	0.83396	1.24045	0.56088	1.28342	-0.13132	1.27188	0.15516						1.08451	1.43514											-0.00847	-9.9934	-0.01925	-5.99195	-0.0263	-6.20258	-0.03767	-6.23844	0.02644	-1.50634
1.24363	0.69174	1.23502	0.83349	1.24095	0.56379	1.28441	-0.1303	1.27285	0.15975						1.08933	1.43539											-0.00878	-10.2914	-0.01999	-6.1676	-0.02698	-6.4015	-0.03831	-6.45339	0.02598	-1.52507
1.24413	0.69568	1.23557	0.8334	1.24142	0.56744	1.2854	-0.12897	1.27384	0.16488						1.09402	1.43563											-0.00909	-10.5887	-0.02071	-6.35434	-0.02765	-6.60834	-0.03897	-6.65875	0.02551	-1.54368
1.24463	0.69966	1.23618	0.8345	1.24191	0.57238	1.28641	-0.12836	1.27482	0.17004						1.09872	1.43587											-0.0094	-10.8882	-0.02141	-6.54591	-0.02834	-6.8062	-0.03964	-6.85757	0.02505	-1.56171
1.24513	0.69915	1.23675	0.83824	1.24241	0.57915	1.28739	-0.1246	1.2758	0.17201						1.10345	1.4361											-0.0097	-11.185	-0.02214	-6.73101	-0.02901	-7.01542	-0.0403	-7.05397	0.02459	-1.57919
1.24562	0.69781	1.23731	0.84137	1.24291	0.58371	1.28838	-0.12084	1.27679	0.17295						1.1082	1.43634											-0.01002	-11.4878	-0.02286	-6.91917	-0.02968	-7.2193	-0.04095	-7.25286	0.02413	-1.59639
1.24612	0.69802	1.23784	0.83959	1.24341	0.58471	1.28938	-0.12021	1.27778	0.17622						1.11286	1.43657											-0.01032	-11.7845	-0.02356	-7.11003	-0.03034	-7.42519	-0.0416	-7.45609	0.02366	-1.61343
1.24661	0.70077	1.23833	0.83757	1.24389	0.58652	1.2904	-0.1211	1.27878	0.18129						1.11748	1.4368											-0.01062	-12.081	-0.02427	-7.30794	-0.03101	-7.63661	-0.04226	-7.66545	0.0232	-1.63036
1.24711	0.70429	1.23879	0.83719	1.24439	0.58999	1.2914	-0.12241	1.27979	0.18453						1.1221	1.43704											-0.01092	-12.3799	-0.02498	-7.50519	-0.03167	-7.84963	-0.04291	-7.87484	0.02273	-1.64684
1.24761	0.70548	1.23928	0.83936	1.24488	0.5956	1.29239	-0.11976	1.28079	0.18225						1.12682	1.43727											-0.01121	-12.6784	-0.02569	-7.70207	-0.03232	-8.06485	-0.04354	-8.0864	0.02227	-1.66295
1.24811	0.70779	1.23981	0.8412	1.24538	0.59985	1.29339	-0.11768	1.28178	0.1818						1.13164	1.43751											-0.01149	-12.9756	-0.02638	-7.90006	-0.03297	-8.28005	-0.04418	-8.29796	0.02179	-1.67895
1.2486	0.71147	1.24031	0.84087	1.24588	0.60234	1.29436	-0.11591	1.28277	0.1844						1.13623	1.43775											-0.01176	-13.2705	-0.02708	-8.10149	-0.03362	-8.49696	-0.04482	-8.51075	0.02133	-1.69499
1.24911	0.7152	1.24078	0.84173	1.24637	0.60582	1.29537	-0.11439	1.28375	0.18879						1.14058	1.43798											-0.01203	-13.5667	-0.02777	-8.30743	-0.03428	-8.71689	-0.04544	-8.72955	0.02086	-1.71132
1.24961	0.71502	1.24128	0.84428	1.24688	0.61043	1.29637	-0.11441	1.28475	0.1935						1.14489	1.43821											-0.01228	-13.8533	-0.02847	-8.51229	-0.03493	-8.93672	-0.04608	-8.94835	0.02039	-1.72757
1.2501	0.711	1.24179	0.84683	1.24738	0.61439	1.29738	-0.11158	1.28574	0.19535						1.14923	1.43843											-0.01256	-14.1568	-0.02915	-8.71838	-0.03555	-9.15895	-0.0467	-9.16549	0.01993	-1.74363
1.2506	0.70948	1.24227	0.84407	1.24787	0.61421	1.29838	-0.10921	1.28673	0.19847						1.15357	1.43866											-0.01282	-14.4566	-0.02982	-8.92347	-0.03618	-9.37988	-0.0473	-9.38123	0.01946	-1.75972
1.25109	0.71059	1.24279	0.83873	1.24836	0.61376	1.29939	-0.10668	1.28773	0.20363						1.15782	1.43888											-0.01308	-14.7558	-0.03049	-9.12933	-0.03681	-9.59927	-0.04791	-9.59862	0.01899	-1.77595
1.25159	0.71441	1.24332	0.83626	1.24885	0.61597	1.3004	-0.10729	1.28872	0.2091																		-0.01334	-15.0536	-0.03116	-9.34316	-0.03744	-9.82698	-0.04853	-9.82413	0.01853	-1.79211
1.25208	0.71754	1.24384	0.83621	1.24934	0.62	1.30138	-0.10902	1.28973	0.20891																		-0.01361	-15.3581	-0.03185	-9.56189	-0.03807	-10.0609	-0.04915	-10.0573	0.01806	-1.80791
1.25257	0.71794	1.24434	0.83889	1.24982	0.62557	1.30236	-0.10575	1.29073	0.20552																		-0.01387	-15.657	-0.03252	-9.78238	-0.03871	-10.2964	-0.04976	-10.2913	0.01759	-1.82363
1.25307	0.71916	1.24482	0.84009	1.25032	0.62916	1.30335	-0.10338	1.29171	0.20757																		-0.01413	-15.9543	-0.03319	-10.0021	-0.03934	-10.5296	-0.05036	-10.5214	0.01713	-1.83949
1.25357	0.7219	1.24533	0.83965	1.25081	0.6316	1.30435	-0.10018	1.29269	0.21113																		-0.0144	-16.2559	-0.03386	-10.2241	-0.03995	-10.7646	-0.05096	-10.7565	0.01666	-1.85578
1.25407	0.72713	1.24584	0.84061	1.25129	0.63504	1.30535	-0.09886	1.29367	0.21537																		-0.01466	-16.5505	-0.03453	-10.4519	-0.04058	-11.0071	-0.05156	-11.0007	0.01619	-1.87237
1.25457	0.72988	1.24631	0.84296	1.25178	0.64002	1.30634	-0.10026	1.29467	0.22109																		-0.01492	-16.8474	-0.03519	-10.6801	-0.0412	-11.251	-0.05215	-11.2463	0.01573	-1.88874
1.25507	0.7287	1.24678	0.84714	1.25228	0.64546	1.30734	-0.09982	1.29566	0.22466																		-0.0152	-17.1508	-0.03585	-10.9079	-0.04181	-11.4941	-0.05273	-11.4933	0.01526	-1.90496
1.25556	0.72846	1.24727	0.84777	1.25278	0.64725	1.30835	-0.09686	1.29665	0.22724																		-0.01547	-17.4522	-0.0365	-11.1329	-0.04242	-11.734	-0.05329	-11.7409	0.0148	-1.92133
1.25605	0.73036	1.24777	0.84517	1.25328	0.64784	1.30936	-0.09032	1.29764	0.23081																		-0.01574	-17.752	-0.03714	-11.3641	-0.04301	-11.9778	-0.05385	-11.9968	0.01433	-1.9381
1.25656	0.73515	1.24828	0.84398	1.25377	0.64968	1.31037	-0.08822	1.29864	0.23714																		-0.01601	-18.0505	-0.0378	-11.6032	-0.04363	-12.2294	-0.05441	-12.2652	0.01387	-1.95508
1.25705	0.7387	1.24876	0.84494	1.25427	0.65348	1.31137	-0.09065	1.29964	0.24029																		-0.01628	-18.3498	-0.03845	-11.8422	-0.04423	-12.4836	-0.05495	-12.5393	0.0134	-1.9719
1.25754	0.7407	1.24924	0.84767	1.25476	0.65829	1.31236	-0.09126	1.30064	0.23906																		-0.01655	-18.649	-0.0391	-12.0814	-0.04484	-12.7374	-0.05549	-12.8165	0.01294	-1.98888
1.25803	0.7437	1.24976	0.84814	1.25525	0.66055	1.31336	-0.09031	1.30163	0.24123																		-0.01682	-18.9466	-0.03974	-12.3178	-0.04542	-12.9879	-0.05601	-13.094	0.01247	-2.00636
1.25854	0.74729	1.25026	0.84786	1.25575	0.66278	1.31436	-0.08517	1.30261	0.24639																		-0.01709	-19.2428	-0.04037	-12.5584	-0.04601	-13.2433	-0.05651	-13.3792	0.01201	-2.02458
1.25903	0.74946	1.25074	0.84921	1.25624	0.66676	1.31536	-0.08319	1.30361	0.25214																		-0.01736	-19.5375	-0.04101	-12.8024	-0.04659	-13.5047	-0.05703	-13.67	0.01154	-2.04314
1.25954	0.74671	1.25122	0.85237	1.25674	0.67174	1.31635	-0.08301	1.30462	0.2535																		-0.01764	-19.8307	-0.04163	-13.0488	-0.04717	-13.7665	-0.05753	-13.9625	0.01108	-2.06163
1.26003	0.7437	1.25171	0.85316	1.25724	0.67383	1.31736	-0.08157	1.30562	0.25398																		-0.01792	-20.129	-0.04226	-13.298	-0.04775	-14.0291	-0.05802	-14.2609	0.01062	-2.08028
1.26053	0.74351	1.25221	0.84865	1.25773	0.67199	1.31837	-0.08029	1.30661	0.25872																		-0.0182	-20.4301	-0.04287	-13.5428	-0.04831	-14.2876	-0.05849	-14.5594	0.01016	-2.09937
1.26103	0.74564	1.25272	0.84551	1.25823	0.67183	1.31939	-0.07649	1.30762	0.26448																		-0.01848	-20.7334	-0.04348	-13.7905	-0.04888	-14.548	-0.05896	-14.8624	0.0097	-2.11911
1.26152	0.74967	1.25323	0.84495	1.25872	0.67369	1.32041	-0.07582	1.30862	0.26931																		-0.01875	-21.0312	-0.0441	-14.0448	-0.04945	-14.8151	-0.05944	-15.1684	0.00924	-2.13903
1.26201	0.75149	1.25371	0.84691	1.25921	0.67792	1.32138	-0.07577	1.30962	0.26865																		-0.01902	-21.3304	-0.04472	-14.3041	-0.05002	-15.0884	-0.05991	-15.4761	0.00878	-2.159
1.26251	0.75241	1.25421	0.84959	1.25972	0.68245	1.32235	-0.07477	1.31062	0.26478																		-0.01929	-21.6292	-0.04534	-14.5647	-0.05059	-15.3629	-0.06039	-15.7892	0.00833	-2.17944
1.26301	0.75449	1.25471	0.84963	1.2602	0.6846	1.32334	-0.07403	1.31159	0.26537																		-0.01956	-21.9269	-0.04595	-14.8229	-0.05116	-15.6346	-0.06086	-16.1016	0.00786	-2.20053
1.26351	0.75858	1.2552	0.85019	1.26071	0.68716	1.32434	-0.07135	1.31257	0.27144																		-0.01983	-22.2233	-0.04656	-15.085	-0.05172	-15.91	-0.06134	-16.4131	0.00741	-2.22235
1.26401	0.76304	1.25569	0.85179	1.2612	0.69091	1.32533	-0.06903	1.31355	0.2787																		-0.0201	-22.5211	-0.04716	-15.352	-0.05228	-16.1866	-0.06182	-16.7211	0.00695	-2.24446
1.26451	0.76289	1.2562	0.85537	1.2617	0.69655	1.32632	-0.06564	1.31455	0.28056																		-0.02038	-22.8219	-0.04775	-15.6207	-0.05282	-16.4664	-0.06231	-17.0239	0.0065	-2.26672
1.265	0.76175	1.2567	0.85845	1.26218	0.70056	1.32732	-0.06336	1.31554	0.28083																		-0.02065	-23.1217	-0.04835	-15.8854	-0.05338	-16.7463	-0.06277	-17.328	0.00605	-2.28942
1.2655	0.76243	1.25719	0.85671	1.26268	0.70115	1.3283	-0.06256	1.31651	0.2855																		-0.02092	-23.4199	-0.04894	-16.1517	-0.05392	-17.024	-0.06324	-17.6334	0.0056	-2.31282
1.266	0.76551	1.25771	0.85453	1.26317	0.70226	1.32932	-0.06163	1.31751	0.29208																		-0.02119	-23.7169	-0.04953	-16.4245	-0.05447	-17.3078	-0.06373	-17.9414	0.00514	-2.33697
1.2665	0.76938	1.2582	0.85412	1.26366	0.70468	1.33033	-0.06353	1.3185	0.29688																		-0.02146	-24.0145	-0.05013	-16.6973	-0.05502	-17.5911	-0.06421	-18.2481	0.00469	-2.36137
1.26701	0.77054	1.25868	0.85644	1.26416	0.70925	1.33131	-0.06176	1.3195	0.29628																		-0.02173	-24.3139	-0.05072	-16.9703	-0.05556	-17.8747	-0.06469	-18.553	0.00424	-2.38601
1.26751	0.77224	1.25915	0.8585	1.26467	0.71278	1.3323	-0.05809	1.32048	0.29618																		-0.022	-24.6129	-0.0513	-17.2448	-0.05611	-18.1577	-0.06517	-18.8541	0.0038	-2.41123
1.268	0.7755	1.25961	0.85802	1.26517	0.71472	1.33329	-0.05679	1.32147	0.29903																		-0.02226	-24.9054	-0.05188	-17.5251	-0.05665	-18.4425	-0.06565	-19.1571	0.00335	-2.4373
1.26851	0.77934	1.26008	0.85877	1.26566	0.71802	1.33429	-0.05556	1.32246	0.3045																		-0.02253	-25.2024	-0.05246	-17.8067	-0.05719	-18.732	-0.06613	-19.4673	0.00291	-2.46439
1.26901	0.77963	1.26058	0.8613	1.26616	0.72245	1.3353	-0.0554	1.32344	0.31154																		-0.0228	-25.494	-0.05304	-18.0837	-0.05772	-19.0198	-0.06661	-19.7714	0.00246	-2.49199
1.26951	0.77561	1.2611	0.86404	1.26667	0.72632	1.3363	-0.0527	1.32443	0.31506																		-0.02306	-25.7896	-0.05361	-18.3649	-0.05824	-19.3115	-0.06709	-20.0731	0.00201	-2.51999
1.27	0.77326	1.26163	0.86161	1.26716	0.72567	1.33728	-0.04975	1.32542	0.31941																		-0.02333	-26.0935	-0.05417	-18.6437	-0.05876	-19.6019	-0.06756	-20.3735	0.00158	-2.5486
1.27049	0.77329	1.26216	0.8557	1.26765	0.72335	1.33829	-0.04672	1.3264	0.32508																		-0.02359	-26.3916	-0.05473	-18.9238	-0.05928	-19.8919	-0.06802	-20.6773	0.00113	-2.57801
1.27099	0.77665	1.26264	0.85233	1.26814	0.72311	1.3393	-0.04625	1.3274	0.33068																		-0.02386	-26.6946	-0.0553	-19.2201	-0.05981	-20.1927	-0.0685	-20.9935	0.000699876	-2.60823
1.27148	0.78011	1.26311	0.85187	1.26863	0.72509	1.34028	-0.04964	1.3284	0.3336																		-0.02412	-26.9926	-0.05587	-19.5178	-0.06034	-20.4949	-0.06897	-21.314	0.000256608	-2.63884
1.27198	0.78105	1.2636	0.85457	1.26912	0.72956	1.34127	-0.04789	1.32939	0.33069																		-0.02438	-27.2922	-0.05644	-19.8113	-0.06087	-20.794	-0.06943	-21.6331	-0.000176048	-2.66996
1.27246	0.78275	1.26412	0.8559	1.26962	0.73254	1.34226	-0.04346	1.33037	0.33158																		-0.02464	-27.5912	-0.057	-20.1	-0.0614	-21.0882	-0.06991	-21.9422	-0.000607732	-2.70189
1.27296	0.78582	1.26464	0.85524	1.27012	0.73435	1.34325	-0.0392	1.33134	0.33606																		-0.0249	-27.8895	-0.05757	-20.3905	-0.06192	-21.3882	-0.07038	-22.2533	-0.00105	-2.73492
1.27346	0.79094	1.26513	0.85605	1.27061	0.7374	1.34425	-0.03863	1.33233	0.34212																		-0.02515	-28.1815	-0.05814	-20.6897	-0.06245	-21.6993	-0.07084	-22.5763	-0.00148	-2.76879
1.27396	0.79353	1.26561	0.85862	1.27109	0.742	1.34524	-0.04117	1.33331	0.3483																		-0.02542	-28.4829	-0.0587	-20.9893	-0.06297	-22.0047	-0.07132	-22.8923	-0.00191	-2.80305
1.27445	0.79226	1.2661	0.86326	1.27159	0.74746	1.34623	-0.04013	1.3343	0.35286																		-0.02568	-28.7865	-0.05926	-21.2857	-0.06348	-22.3117	-0.0718	-23.202	-0.00233	-2.83803
1.27495	0.79223	1.26658	0.86415	1.27209	0.7493	1.34723	-0.03649	1.33527	0.35904																		-0.02594	-29.0892	-0.05981	-21.5775	-0.06397	-22.6214	-0.07226	-23.5105	-0.00276	-2.87383
1.27544	0.79415	1.26712	0.86127	1.27258	0.74949	1.34825	-0.03118	1.33625	0.36582																		-0.02619	-29.3851	-0.06035	-21.8753	-0.06447	-22.9306	-0.07273	-23.8204	-0.00319	-2.91052
1.27594	0.79856	1.26766	0.85961	1.27308	0.75096	1.34926	-0.03098	1.33725	0.37373																		-0.02644	-29.6806	-0.06091	-22.1845	-0.06499	-23.2402	-0.0732	-24.141	-0.00361	-2.94797
1.27643	0.80149	1.26815	0.86023	1.27358	0.75423	1.35025	-0.03271	1.33824	0.37908																		-0.02669	-29.9778	-0.06145	-22.5017	-0.0655	-23.5538	-0.07367	-24.4654	-0.00404	-2.98593
1.27693	0.80255	1.26865	0.86315	1.27407	0.75885	1.35123	-0.02919	1.33924	0.3809																		-0.02694	-30.2761	-0.06198	-22.8173	-0.066	-23.87	-0.07413	-24.7834	-0.00446	-3.02462
1.27743	0.80514	1.26908	0.8639	1.27457	0.76127	1.35223	-0.02683	1.34022	0.3836																		-0.02719	-30.5742	-0.0625	-23.136	-0.06649	-24.1839	-0.07458	-25.0995	-0.00487	-3.0643
1.27793	0.80906	1.26952	0.86362	1.27506	0.7635	1.35322	-0.02239	1.3412	0.38784																		-0.02744	-30.8715	-0.063	-23.4611	-0.06698	-24.5044	-0.07504	-25.4189	-0.00529	-3.10528
1.27843	0.81236	1.27003	0.86504	1.27555	0.76721	1.35423	-0.01957	1.34218	0.39524																		-0.02769	-31.1615	-0.06354	-23.7755	-0.06747	-24.8286	-0.07551	-25.7331	-0.00571	-3.14724
1.27893	0.8108	1.27056	0.86803	1.27605	0.77171	1.35522	-0.01983	1.34318	0.40173																		-0.02793	-31.4541	-0.06408	-24.0829	-0.06797	-25.1496	-0.07598	-26.0431	-0.00612	-3.18971
1.27942	0.80843	1.27108	0.86917	1.27655	0.77379	1.35622	-0.01779	1.34416	0.40599																		-0.02818	-31.7564	-0.06462	-24.3942	-0.06846	-25.4598	-0.07646	-26.3534	-0.00654	-3.23292
1.27991	0.80884	1.27159	0.86505	1.27705	0.77219	1.35722	-0.01502	1.34516	0.4124																		-0.02842	-32.0537	-0.06513	-24.7073	-0.06895	-25.7598	-0.07691	-26.666	-0.00695	-3.27719
1.28041	0.81159	1.2721	0.86164	1.27754	0.77217	1.35824	-0.01133	1.34614	0.42015																		-0.02867	-32.3565	-0.06564	-25.0192	-0.06944	-26.071	-0.07734	-26.9853	-0.00735	-3.32259
1.2809	0.81624	1.27258	0.86087	1.27803	0.77418	1.35924	-0.01084	1.34713	0.42584																		-0.02891	-32.6532	-0.06617	-25.3315	-0.06992	-26.4051	-0.07781	-27.3018	-0.00777	-3.3688
1.2814	0.81843	1.27306	0.86263	1.27852	0.77816	1.3602	-0.0093	1.34813	0.42614																		-0.02915	-32.9519	-0.06673	-25.6386	-0.07036	-26.7552	-0.0783	-27.6124	-0.00817	-3.41556
1.2819	0.81986	1.27354	0.86547	1.279	0.78227	1.36118	-0.00745	1.3491	0.42657																		-0.02939	-33.2511	-0.06723	-25.9751	-0.07083	-27.0986	-0.07876	-27.9317	-0.00857	-3.46316
1.28238	0.82289	1.27405	0.86568	1.2795	0.7841	1.36217	-0.00511	1.35008	0.43145																		-0.02963	-33.5499	-0.06767	-26.3474	-0.07131	-27.4276	-0.0792	-28.268	-0.00898	-3.51187
1.28288	0.82758	1.27459	0.86578	1.28	0.78659	1.36316	0.000766162	1.35104	0.43976																		-0.02986	-33.8419	-0.06813	-26.7095	-0.07176	-27.763	-0.07963	-28.6018	-0.00938	-3.56186
1.28338	0.83264	1.2751	0.86715	1.28049	0.79041	1.36416	0.00384	1.35202	0.44978																		-0.03011	-34.1414	-0.06863	-27.0492	-0.07225	-28.0894	-0.08009	-28.9248	-0.00977	-3.61271
1.28389	0.83328	1.27556	0.87098	1.28099	0.7959	1.36515	0.00684	1.35299	0.45612																		-0.03034	-34.4389	-0.06913	-27.3798	-0.07274	-28.4104	-0.08053	-29.2518	-0.01016	-3.6643
1.28438	0.83275	1.27603	0.87446	1.28149	0.79971	1.36613	0.01046	1.35397	0.46217																		-0.03057	-34.7366	-0.06963	-27.7184	-0.07323	-28.7311	-0.08097	-29.5781	-0.01056	-3.71684
1.28487	0.83397	1.27651	0.87292	1.28199	0.79993	1.36713	0.01349	1.35495	0.46998																		-0.03081	-35.0394	-0.07012	-28.0513	-0.0737	-29.0513	-0.08141	-29.9072	-0.01096	-3.7704
1.28537	0.83739	1.277	0.87078	1.28248	0.80081	1.36813	0.01924	1.35592	0.47729																		-0.03104	-35.3352	-0.07063	-28.38	-0.07417	-29.3822	-0.08185	-30.2365	-0.01134	-3.82508
1.28586	0.84205	1.27748	0.87047	1.28298	0.80323	1.36914	0.02262	1.35691	0.48519																		-0.03127	-35.6318	-0.07115	-28.7022	-0.07466	-29.711	-0.08232	-30.553	-0.01173	-3.88052
1.28637	0.84401	1.27798	0.87289	1.28347	0.80779	1.37011	0.02763	1.3579	0.4904																		-0.0315	-35.9306	-0.07166	-29.0327	-0.07514	-30.0373	-0.08279	-30.865	-0.01212	-3.93671
1.28687	0.84607	1.27849	0.87532	1.28398	0.81167	1.37108	0.03317	1.35887	0.49557																		-0.03172	-36.2232	-0.07211	-29.3993	-0.07561	-30.3705	-0.08325	-31.1798	-0.0125	-3.99388
1.28737	0.84982	1.27901	0.875	1.28447	0.8138	1.37208	0.03655	1.35986	0.50216																		-0.03195	-36.5213	-0.07252	-29.7935	-0.07606	-30.7109	-0.08368	-31.5193	-0.01288	-4.05225
1.28787	0.85443	1.27952	0.87569	1.28497	0.81691	1.37308	0.04179	1.36083	0.51032																		-0.03218	-36.8118	-0.07293	-30.1893	-0.07653	-31.0485	-0.0841	-31.8643	-0.01326	-4.11211
1.28837	0.85563	1.28001	0.87801	1.28546	0.8214	1.37407	0.0452	1.36181	0.5214																		-0.0324	-37.1025	-0.0734	-30.5381	-0.077	-31.3717	-0.08454	-32.1894	-0.01363	-4.17297
1.28887	0.85218	1.28051	0.88081	1.28597	0.82566	1.37506	0.05181	1.36279	0.52865																		-0.03263	-37.4035	-0.0739	-30.8681	-0.07747	-31.6965	-0.08499	-32.5062	-0.01401	-4.23466
1.28936	0.85084	1.28101	0.87923	1.28646	0.82498	1.37605	0.06101	1.36376	0.53603																		-0.03285	-37.7017	-0.07432	-31.244	-0.07791	-32.0408	-0.08544	-32.8238	-0.01438	-4.29752
1.28985	0.85238	1.2815	0.87419	1.28695	0.8226	1.37706	0.06884	1.36474	0.54719																		-0.03307	-38.0003	-0.0747	-31.6414	-0.07832	-32.3953	-0.08585	-33.1598	-0.01476	-4.36168
1.29034	0.85674	1.28199	0.87157	1.28744	0.82308	1.37806	0.07321	1.36572	0.55743																		-0.03329	-38.2979	-0.07514	-32.0125	-0.07879	-32.7283	-0.08626	-33.4999	-0.01513	-4.4271
1.29082	0.86094	1.2825	0.87149	1.28794	0.8256	1.37903	0.07641	1.36671	0.56528																		-0.03352	-38.6025	-0.07563	-32.3593	-0.07927	-33.0519	-0.0867	-33.8386	-0.01549	-4.49335
1.29132	0.86237	1.28299	0.87411	1.28843	0.8301	1.37999	0.08496	1.36769	0.5691																		-0.03374	-38.9029	-0.07614	-32.6921	-0.0797	-33.4176	-0.08715	-34.1705	-0.01586	-4.56046
1.29182	0.86475	1.28346	0.87554	1.28893	0.8331	1.38097	0.0959	1.36866	0.5744																		-0.03395	-39.197	-0.07664	-33.0238	-0.0801	-33.7941	-0.0876	-34.4853	-0.01622	-4.62872
1.29231	0.86856	1.28393	0.87524	1.28941	0.83507	1.38194	0.1079	1.36962	0.58275																		-0.03418	-39.4962	-0.07714	-33.3601	-0.08056	-34.1325	-0.08805	-34.8168	-0.01658	-4.6986
1.2928	0.87414	1.28442	0.87634	1.28991	0.83813	1.38292	0.11723	1.37059	0.59426																		-0.03439	-39.7889	-0.07764	-33.7003	-0.08102	-34.4796	-0.08848	-35.1619	-0.01694	-4.76996
1.29331	0.87771	1.28491	0.87874	1.2904	0.84229	1.38391	0.12318	1.37156	0.60756																		-0.03461	-40.0909	-0.07813	-34.0484	-0.08145	-34.841	-0.08892	-35.4888	-0.01729	-4.84211
1.2938	0.87751	1.28544	0.88343	1.2909	0.84757	1.38488	0.13329	1.37252	0.61764																		-0.03483	-40.3952	-0.0786	-34.4035	-0.08189	-35.1844	-0.08938	-35.8101	-0.01764	-4.91532
1.2943	0.87818	1.28596	0.88458	1.2914	0.84957	1.38587	0.14713	1.37349	0.62687																		-0.03504	-40.6925	-0.07906	-34.7566	-0.08237	-35.5031	-0.08986	-36.1066	-0.01799	-4.98989
1.29478	0.8808	1.28643	0.88161	1.29189	0.85003	1.38686	0.1632	1.37447	0.63734																		-0.03526	-40.9948	-0.07953	-35.1006	-0.0828	-35.8518	-0.09035	-36.401	-0.01834	-5.06588
1.29528	0.88618	1.28691	0.88024	1.29239	0.85189	1.38784	0.17541	1.37544	0.6513																		-0.03547	-41.2899	-0.08004	-35.4406	-0.08324	-36.2184	-0.09078	-36.7445	-0.01869	-5.14316
1.29579	0.89023	1.28742	0.88119	1.29288	0.85538	1.3888	0.18431	1.37642	0.66299																		-0.03568	-41.5868	-0.08053	-35.785	-0.08368	-36.5752	-0.09118	-37.1082	-0.01902	-5.22143
1.29629	0.89202	1.28792	0.88452	1.29336	0.86027	1.38978	0.198	1.3774	0.66891																		-0.03589	-41.8853	-0.08102	-36.1357	-0.08411	-36.9396	-0.09161	-37.4522	-0.01937	-5.30092
1.29678	0.89524	1.28843	0.88589	1.29387	0.86286	1.39076	0.21479	1.37836	0.67745																		-0.0361	-42.1835	-0.08147	-36.4953	-0.08453	-37.2871	-0.09201	-37.7952	-0.0197	-5.38201
1.29728	0.89997	1.28895	0.88571	1.29437	0.86514	1.39171	0.23695	1.37933	0.6879																		-0.03631	-42.4749	-0.08192	-36.8557	-0.08499	-37.6226	-0.09241	-38.1455	-0.02003	-5.46519
1.29777	0.90442	1.28947	0.88723	1.29486	0.86899	1.39269	0.25601	1.38031	0.70194																		-0.03652	-42.7707	-0.0824	-37.2088	-0.08546	-37.9584	-0.09284	-38.4852	-0.02036	-5.55023
1.29827	0.90396	1.28997	0.89048	1.29536	0.87382	1.39365	0.27151	1.38127	0.71717																		-0.03672	-43.0629	-0.08287	-37.5671	-0.08593	-38.2964	-0.09331	-38.8011	-0.02069	-5.63658
1.29876	0.90213	1.29046	0.89192	1.29586	0.87656	1.39461	0.29224	1.38223	0.72929																		-0.03692	-43.3586	-0.08331	-37.9379	-0.08635	-38.6526	-0.09377	-39.1186	-0.02101	-5.72456
1.29925	0.90332	1.29095	0.88817	1.29635	0.87518	1.3956	0.31564	1.38321	0.74321																		-0.03713	-43.6613	-0.08375	-38.2906	-0.08678	-39.0017	-0.09418	-39.445	-0.02133	-5.8145
1.29974	0.90691	1.29145	0.88506	1.29684	0.87511	1.39656	0.34224	1.38417	0.75851																		-0.03733	-43.9577	-0.08422	-38.6297	-0.08725	-39.317	-0.09461	-39.7736	-0.02164	-5.90657
1.30023	0.91267	1.29196	0.88476	1.29734	0.87709	1.39751	0.36707	1.38515	0.77282																		-0.03754	-44.2597	-0.08471	-38.9775	-0.08768	-39.6725	-0.09504	-40.1091	-0.02196	-6.00063
1.30073	0.9165	1.29246	0.88677	1.29783	0.88123	1.39843	0.39101	1.38613	0.7815																		-0.03774	-44.5575	-0.08517	-39.3435	-0.08804	-40.0849	-0.09548	-40.4424	-0.02226	-6.09677
1.30122	0.91906	1.29296	0.89008	1.29832	0.88621	1.39935	0.41715	1.38707	0.78978																		-0.03794	-44.8561	-0.08562	-39.7201	-0.08839	-40.4957	-0.09595	-40.7662	-0.02257	-6.19535
1.30172	0.9229	1.29346	0.8908	1.29882	0.88885	1.40028	0.44544	1.38801	0.80442																		-0.03815	-45.1537	-0.08602	-40.1207	-0.08879	-40.8665	-0.09641	-41.0807	-0.02286	-6.29656
1.30222	0.92859	1.29395	0.8913	1.29933	0.89165	1.40122	0.4801	1.38895	0.82052																		-0.03834	-45.4439	-0.08639	-40.5426	-0.08927	-41.1975	-0.09686	-41.4056	-0.02315	-6.40097
1.30272	0.93529	1.29442	0.89312	1.29982	0.8958	1.40217	0.51437	1.3899	0.8385																		-0.03854	-45.7415	-0.08681	-40.9251	-0.08976	-41.518	-0.09727	-41.7542	-0.02344	-6.50865
1.30322	0.93756	1.2949	0.89714	1.3003	0.90191	1.40308	0.54994	1.39084	0.85542																		-0.03868	-46.0041	-0.08727	-41.2866	-0.09019	-41.8726	-0.09769	-42.098	-0.02372	-6.61953
1.30372	0.93778	1.29543	0.90136	1.3008	0.90633	1.40399	0.5887	1.39181	0.87012																		-0.03912	-46.4748	-0.08775	-41.6363	-0.09062	-42.2353	-0.09811	-42.4325	-0.02398	-6.73412
1.30421	0.93978	1.29595	0.9005	1.30129	0.90662	1.40491	0.62645	1.39275	0.88665																		-0.03969	-46.9711	-0.08823	-41.9731	-0.09107	-42.5641	-0.09853	-42.7723	-0.02425	-6.85282
1.3047	0.94443	1.29644	0.89829	1.30179	0.90769	1.40585	0.66849	1.39369	0.90536																		-0.03989	-47.1291	-0.08871	-42.3184	-0.09155	-42.8912	-0.09896	-43.1073	-0.0245	-6.97571
1.30519	0.95062	1.29691	0.89788	1.30229	0.9107	1.40677	0.71255	1.39465	0.92645																		-0.03999	-47.2781	-0.08915	-42.6948	-0.09197	-43.2507	-0.09941	-43.4294	-0.02475	-7.10292
1.30569	0.95442	1.29739	0.90056	1.30278	0.91591	1.40766	0.75893	1.3956	0.9449																		-0.04015	-47.5348	-0.08955	-43.0996	-0.09238	-43.6274	-0.09987	-43.755	-0.02498	-7.23506
1.30618	0.95815	1.29788	0.90368	1.30328	0.92053	1.40856	0.80701	1.39654	0.96117																		-0.04035	-47.8314	-0.08998	-43.4779	-0.0928	-43.9889	-0.10032	-44.0768	-0.0252	-7.37261
1.30669	0.96271	1.29842	0.90383	1.30378	0.9228	1.40944	0.85678	1.39748	0.97926																		-0.04054	-48.1285	-0.09047	-43.816	-0.09319	-44.3702	-0.10075	-44.4142	-0.02541	-7.51612
1.30719	0.96963	1.29897	0.90477	1.30427	0.92605	1.41035	0.91133	1.39842	1.00037																		-0.04072	-48.4163	-0.09092	-44.1876	-0.0936	-44.744	-0.10109	-44.7979	-0.02561	-7.66598
1.30769	0.97702	1.29949	0.90752	1.30478	0.9309	1.41124	0.96556	1.39936	1.02465																		-0.04091	-48.7092	-0.09126	-44.6236	-0.09403	-45.0924	-0.10146	-45.1726	-0.02579	-7.82153
1.30818	0.97803	1.29998	0.91164	1.30527	0.9384	1.41211	1.0258	1.40029	1.04634																		-0.0411	-49.0061	-0.09152	-45.1065	-0.09442	-45.4641	-0.10193	-45.4749	-0.02597	-7.98198
1.30869	0.97607	1.30049	0.91164	1.30578	0.94262	1.413	1.08966	1.40123	1.06686																		-0.0413	-49.3118	-0.09185	-45.5491	-0.09476	-45.8713	-0.10241	-45.7717	-0.02614	-8.14682
1.30918	0.97539	1.30099	0.90645	1.30627	0.94091	1.41388	1.15429	1.40217	1.09104																		-0.04149	-49.6115	-0.0922	-45.9666	-0.09508	-46.2834	-0.10281	-46.1164	-0.0263	-8.31614
1.30967	0.97901	1.30147	0.90303	1.30677	0.93974	1.41476	1.21979	1.40311	1.11839																		-0.04167	-49.9044	-0.09252	-46.4125	-0.09544	-46.6815	-0.10323	-46.4509	-0.02645	-8.49035
1.31015	0.98401	1.30196	0.90241	1.30726	0.94071	1.41561	1.28392	1.40405	1.1424																		-0.04186	-50.2038	-0.09291	-46.8284	-0.09582	-47.0717	-0.10366	-46.792	-0.0266	-8.66937
1.31064	0.98621	1.30244	0.90493	1.30776	0.94444	1.41646	1.35481	1.40497	1.16094																		-0.04205	-50.5047	-0.09325	-47.276	-0.0962	-47.4628	-0.10403	-47.1714	-0.02673	-8.85291
1.31113	0.99032	1.3029	0.9067	1.30825	0.94751	1.41729	1.43025	1.40589	1.18217																		-0.04225	-50.806	-0.09356	-47.7335	-0.09656	-47.8671	-0.10438	-47.5504	-0.02685	-9.04018
1.31163	0.99599	1.30337	0.90646	1.30874	0.94952	1.41814	1.50834	1.4068	1.20842																		-0.04243	-51.1001	-0.09395	-48.148	-0.09691	-48.2754	-0.10481	-47.8855	-0.02697	-9.23088
1.31213	1.00293	1.30386	0.90764	1.30923	0.95283	1.41897	1.58861	1.40771	1.24043																		-0.04262	-51.398	-0.0943	-48.5908	-0.0973	-48.6722	-0.10531	-48.1955	-0.02708	-9.42532
1.31262	1.00852	1.30437	0.91026	1.30973	0.95747	1.41982	1.66917	1.40863	1.27265																		-0.0428	-51.6919	-0.09464	-49.0348	-0.09769	-49.0547	-0.10579	-48.504	-0.02718	-9.62321
1.3131	1.01035	1.30489	0.9152	1.31023	0.96371	1.42064	1.75487	1.40955	1.29996																		-0.04299	-51.9941	-0.09494	-49.5034	-0.09812	-49.4118	-0.10622	-48.8405	-0.02728	-9.82361
1.3136	1.01262	1.30541	0.91733	1.31071	0.96686	1.42147	1.84527	1.41047	1.3286																		-0.04318	-52.2954	-0.09516	-50.0155	-0.0985	-49.7942	-0.10662	-49.1816	-0.02738	-10.0253
1.31408	1.01706	1.30594	0.91539	1.3112	0.96768	1.42229	1.94079	1.41138	1.35872																		-0.04336	-52.5897	-0.09549	-50.4578	-0.09888	-50.1749	-0.1071	-49.4841	-0.02747	-10.2284
1.31457	1.02467	1.30641	0.91411	1.31169	0.96988	1.42311	2.03595	1.4123	1.39332																		-0.04355	-52.8893	-0.09595	-50.8314	-0.09932	-50.5386	-0.10753	-49.833	-0.02756	-10.4341
1.31506	1.03113	1.30688	0.91497	1.31218	0.97416	1.42391	2.12855	1.4132	1.42911																		-0.04373	-53.1836	-0.09645	-51.1738	-0.09977	-50.8922	-0.10787	-50.2289	-0.02764	-10.6417
1.31556	1.03504	1.30735	0.91848	1.31267	0.98008	1.42471	2.22852	1.41412	1.4585																		-0.04392	-53.4794	-0.09693	-51.5227	-0.10024	-51.2301	-0.10828	-50.577	-0.02772	-10.85
1.31605	1.04028	1.30787	0.91997	1.31316	0.98372	1.4255	2.33281	1.41502	1.49046																		-0.04411	-53.7799	-0.09737	-51.8922	-0.10069	-51.5621	-0.10875	-50.8816	-0.0278	-11.0586
1.31655	1.04721	1.30836	0.9204	1.31366	0.98686	1.4263	2.44168	1.41591	1.52619																		-0.04429	-54.0724	-0.09774	-52.3059	-0.10113	-51.9067	-0.10923	-51.1874	-0.02788	-11.268
1.31704	1.05449	1.30884	0.92291	1.31415	0.99168	1.42708	2.55324	1.41679	1.56593																		-0.04447	-54.3632	-0.09815	-52.7057	-0.10153	-52.2938	-0.10968	-51.5215	-0.02796	-11.4786
1.31753	1.05744	1.30936	0.92664	1.31464	0.99782	1.42786	2.66378	1.41769	1.6074																		-0.04465	-54.6564	-0.09863	-53.0573	-0.10192	-52.6761	-0.11013	-51.8473	-0.02803	-11.6891
1.31802	1.05844	1.30987	0.9288	1.31515	1.0023	1.42863	2.77748	1.41857	1.64721																		-0.04483	-54.9542	-0.09911	-53.4051	-0.10228	-53.072	-0.11051	-52.2113	-0.02812	-11.8983
1.3185	1.06197	1.31038	0.92571	1.31564	1.0027	1.4294	2.89758	1.41946	1.68996																		-0.04501	-55.2534	-0.09957	-53.7499	-0.10254	-53.5246	-0.11081	-52.6073	-0.0282	-12.1063
1.31898	1.06781	1.31092	0.92295	1.31613	1.00381	1.43019	3.02288	1.42035	1.73336																		-0.04519	-55.552	-0.10002	-54.1035	-0.10273	-54.0193	-0.1112	-52.9574	-0.02828	-12.3138
1.31947	1.07642	1.31141	0.92314	1.31662	1.00628	1.43094	3.1445	1.42124	1.77545																		-0.04537	-55.85	-0.10045	-54.4828	-0.10295	-54.5052	-0.11162	-53.2992	-0.02838	-12.5208
1.31996	1.08333	1.31187	0.92553	1.3171	1.01084	1.43168	3.26323	1.42213	1.8149																		-0.04556	-56.149	-0.10088	-54.87	-0.10334	-54.8936	-0.11203	-53.6514	-0.02846	-12.7269
1.32044	1.08865	1.31236	0.92945	1.3176	1.0169	1.43239	3.38856	1.42298	1.85513																		-0.04574	-56.4476	-0.10131	-55.2584	-0.10382	-55.2288	-0.11244	-54.0078	-0.02854	-12.9317
1.32093	1.09561	1.31287	0.93085	1.31808	1.02067	1.43312	3.51925	1.42383	1.89879																		-0.04592	-56.7451	-0.10174	-55.6415	-0.10431	-55.5461	-0.11288	-54.3316	-0.02864	-13.1352
1.32142	1.10452	1.31336	0.93202	1.31857	1.02468	1.43385	3.65721	1.42468	1.94658																		-0.04609	-57.0355	-0.10222	-55.9888	-0.10477	-55.8826	-0.11337	-54.6368	-0.02874	-13.3368
1.32191	1.11463	1.31382	0.93454	1.31906	1.02999	1.43458	3.79575	1.42554	1.99913																		-0.04626	-57.3301	-0.10256	-56.4323	-0.10521	-56.2384	-0.11386	-54.9379	-0.02884	-13.5362
1.32241	1.12057	1.31429	0.93884	1.31955	1.03704	1.43529	3.93243	1.4264	2.04864																		-0.04643	-57.6296	-0.10283	-56.9199	-0.10557	-56.6449	-0.11432	-55.2596	-0.02894	-13.7335
1.32289	1.12414	1.31478	0.94348	1.32005	1.04335	1.43601	4.07208	1.42725	2.09726																		-0.04661	-57.9316	-0.10322	-57.3253	-0.10588	-57.0678	-0.11468	-55.6299	-0.02904	-13.9293
1.32338	1.12959	1.31529	0.94329	1.32054	1.04546	1.43674	4.21437	1.42809	2.15211																		-0.04679	-58.231	-0.10353	-57.7792	-0.10625	-57.4544	-0.1151	-55.9692	-0.02915	-14.125
1.32386	1.13801	1.31578	0.94148	1.32104	1.04738	1.43745	4.36608	1.42892	2.20932																		-0.04696	-58.5255	-0.10383	-58.2428	-0.10663	-57.8442	-0.11557	-56.2772	-0.02926	-14.3202
1.32434	1.14845	1.31629	0.94157	1.32152	1.05129	1.43815	4.51771	1.42977	2.26662																		-0.04714	-58.8201	-0.10425	-58.6366	-0.107	-58.2466	-0.11597	-56.6355	-0.02937	-14.5143
1.32483	1.15648	1.31678	0.94482	1.32202	1.05812	1.43885	4.66604	1.43062	2.32032																		-0.04732	-59.1193	-0.10469	-59.0144	-0.10731	-58.6727	-0.11635	-57.0056	-0.02948	-14.7075
1.32532	1.16424	1.31729	0.94868	1.3225	1.06457	1.43953	4.81792	1.43146	2.3736																		-0.04748	-59.414	-0.10505	-59.4446	-0.10765	-59.0879	-0.1168	-57.3282	-0.02959	-14.8992
1.32581	1.17361	1.3178	0.94956	1.32299	1.06868	1.44022	4.97255	1.43228	2.433																		-0.04763	-59.7088	-0.10536	-59.8984	-0.10809	-59.4385	-0.11719	-57.6849	-0.02971	-15.0888
1.3263	1.1843	1.31831	0.95123	1.32349	1.0739	1.4409	5.1335	1.43308	2.49759																		-0.04779	-60.0009	-0.10574	-60.3097	-0.10857	-59.7603	-0.11746	-58.1172	-0.02983	-15.2771
1.32679	1.19273	1.31882	0.95472	1.32399	1.08028	1.44159	5.29662	1.43392	2.56436																		-0.04796	-60.2959	-0.10617	-60.6909	-0.10897	-60.1356	-0.11776	-58.5251	-0.02995	-15.464
1.32727	1.19622	1.31929	0.95898	1.32448	1.08689	1.44226	5.46231	1.43473	2.62683																		-0.04814	-60.6021	-0.10653	-61.1078	-0.10933	-60.5316	-0.11821	-58.8421	-0.03008	-15.6489
1.32775	1.201	1.31977	0.95923	1.32497	1.08965	1.44293	5.62999	1.43555	2.69042																		-0.04832	-60.9087	-0.10685	-61.5572	-0.10974	-60.8914	-0.11877	-59.099	-0.03021	-15.8328
1.32823	1.20863	1.32027	0.95508	1.32546	1.08988	1.4436	5.7992	1.43635	2.75952																		-0.04849	-61.2078	-0.10712	-62.0268	-0.11012	-61.2688	-0.11915	-59.447	-0.03034	-16.0176
1.32871	1.21936	1.32076	0.95327	1.32596	1.09229	1.44427	5.97072	1.43716	2.8298																		-0.04866	-61.5064	-0.10732	-62.5603	-0.11042	-61.6961	-0.11945	-59.8602	-0.03047	-16.2032
1.32919	1.23118	1.32125	0.95419	1.32644	1.09671	1.44493	6.13809	1.43797	2.89854																		-0.04884	-61.8071	-0.10763	-63.0231	-0.11077	-62.1048	-0.1199	-60.1807	-0.0306	-16.3875
1.32967	1.24039	1.32172	0.95807	1.32691	1.10372	1.44558	6.30881	1.43878	2.96259																		-0.04901	-62.109	-0.10793	-63.4947	-0.11115	-62.4985	-0.12044	-60.4585	-0.03074	-16.5696
1.33015	1.25022	1.32222	0.96126	1.3274	1.10967	1.44622	6.48257	1.43956	3.0312																		-0.04918	-62.4082	-0.1081	-64.0505	-0.11158	-62.8555	-0.12094	-60.7528	-0.03087	-16.7509
1.33063	1.26179	1.32272	0.96205	1.3279	1.11404	1.44685	6.6585	1.44032	3.10571																		-0.04934	-62.699	-0.10837	-64.5336	-0.11192	-63.2731	-0.12141	-61.065	-0.031	-16.9335
1.33111	1.27595	1.32322	0.96401	1.32839	1.11969	1.4475	6.83985	1.44112	3.18128																		-0.0495	-62.9924	-0.10876	-64.9497	-0.11214	-63.7663	-0.12187	-61.3875	-0.03114	-17.1159
1.3316	1.28896	1.32372	0.9672	1.32888	1.1266	1.44814	7.0207	1.4419	3.25845																		-0.04966	-63.2954	-0.10919	-65.3378	-0.11246	-64.1949	-0.1223	-61.7251	-0.03128	-17.2961
1.33208	1.29759	1.32421	0.97297	1.32937	1.13497	1.44877	7.20555	1.44266	3.33567																		-0.04982	-63.5992	-0.10957	-65.7446	-0.11287	-64.562	-0.12279	-62.0266	-0.03142	-17.4755
1.33255	1.30694	1.3247	0.97642	1.32986	1.14018	1.4494	7.39482	1.44343	3.41528																		-0.04998	-63.8957	-0.11001	-66.1108	-0.11323	-64.957	-0.12328	-62.3225	-0.03156	-17.6548
1.33302	1.31857	1.3252	0.97543	1.33035	1.14299	1.45002	7.58767	1.4442	3.49779																		-0.05015	-64.1952	-0.11043	-66.4907	-0.11356	-65.3725	-0.12366	-62.6826	-0.0317	-17.8331
1.33351	1.33341	1.32573	0.97512	1.33083	1.14713	1.45065	7.7823	1.44497	3.58305																		-0.05033	-64.4936	-0.11085	-66.8862	-0.114	-65.735	-0.12408	-63.0309	-0.03185	-18.0103
[truncated: 1,374 more rows]
[truncated: 7 more columns]

## Sheet: Figure 5
Figure 5a	OCP	Figure 5a	1.3 V	Figure 5a	1.4 V	Figure 5a	1.5 V	Figure 5a	1.6 V	Figure 5a	1.7 V		Figure 5b	OCP	Figure 5b	1.3 V	Figure 5b	1.4 V	Figure 5b	1.5 V	Figure 5b	1.6 V	Figure 5b	1.7 V		Figure 5c							Figure 5e	1.2 V	Figure 5e	1.3 V	Figure 5e	1.4 V	Figure 5e	1.5 V	Figure 5e	1.6 V	Figure 5e	1.7 V	Figure 5e	1.8 V		Figure 5f	1.2 V
[truncated: 3,542 more rows]
[truncated: 23 more columns]

[truncated: 2 more sheets: Figure 6, Figure 7]
